# Supplementary material for: Differences in temporal processing speeds between the right and left auditory cortex reflect the strength of recurrent synaptic connectivity
Source: PLoS Biol. 2022 Oct 21;20(10):e3001803. doi: 10.1371/journal.pbio.3001803 (PMC9629599; doi:10.1371/journal.pbio.3001803)
Supplement: S1 Data — (XLSX) [file pbio.3001803.s002.xlsx]

## Sheet: Fig 1A
Left hemi L2 mean map	0.29	0.13	0.14	0.45	0.755	NaN	NaN	NaN	NaN	NaN	5.525	0.525	0.185	0.625	0.335	0.335
	0.5	0.315	1.255	3.25	3.145	NaN	NaN	NaN	NaN	NaN	5.945	4.4	1.355	0.815	0.165	0.015
	0.165	0.885	1.435	2.955	4.45	NaN	NaN	NaN	NaN	NaN	6.345	4.1	1.935	0.965	0.145	0.79
	0.27	1.195	1.41	2.66	3.435	NaN	NaN	NaN	NaN	NaN	4.345	2.12	1.945	0.78	0.155	0.56
	0.58	0.435	0.985	1.2	1.975	NaN	NaN	NaN	NaN	4.525	2.475	2.79	1.365	0.505	0.135	0.54
	0.135	0.515	0.795	1.475	1.24	1.74	2.315	4.135	2.955	3.235	1.66	0.81	1.035	0.835	0.19	0.335
	0.275	0.855	0.56	0.755	0.955	2.26	2.905	3.53	3.755	3.69	1.765	1.29	1.815	0.775	1.03	0.315
	0.28	0.285	1.17	1.035	1.98	1.75	2.35	1.39	1.845	3.17	0.98	2.05	0.61	0.18	0.695	0.43
	0.225	0.3	0.6	0.34	1.085	0.92	2.185	1.22	1.85	2.17	0.935	1.36	0.995	1.54	0.27	0.315
	0.23	0.115	0.32	0.695	0.77	0.88	0.52	2.385	3.3	2.02	0.79	1.075	1.57	1.01	0.075	0.365
	0.045	0.51	0.695	0.945	0.895	1.72	2.505	3.33	4.13	3.505	1.805	0.36	0.39	0.44	0.09	0.035
	0.125	0.42	0.895	1.78	0.73	0.85	3.585	5.23	5.11	3.045	1.29	0.595	0.765	0.965	0.205	0.135
	0.355	0.335	1.715	1.01	2.27	0.455	4.56	4.96	3.63	1.095	1	0.675	0.32	0.115	0.265	0.27
	0.035	0.205	0.89	1.8	0.785	1.17	2.765	2.31	2.405	1.505	0.635	0.955	0.285	0.16	0.14	0.29
	0.01	0.255	0.235	1.32	0.485	0.87	1.695	0.595	0.825	0.025	0.21	0.74	0.375	0.25	0.08	0.285
	0.145	0.005	0.16	0.575	0.13	0.46	0.315	0.825	0.27	0.03	0.08	0.57	0.07	0.04	0.105	0.085
Left hemi L3 mean map	0.192105	0.0736842	0.465789	0.305263	0.776316	2.10526	3.7	NaN	NaN	3.28667	0.95	0.85	0.905263	0.455263	0.226316	0.568421
	0.207895	0.355263	0.810526	0.960526	3.35	4.92432	7.075	NaN	NaN	5.32778	2.89189	1.81316	0.797368	0.918421	0.276316	0.165789
	0.55	1.13158	1.47105	2.04474	3.85	6.24211	7.31154	NaN	NaN	8.73	5.37838	2.5973	1.86053	0.723684	0.515789	0.00263158
	0.318421	0.602632	0.913158	2.65526	4.31316	7.46316	NaN	NaN	NaN	NaN	4.92368	2.57105	1.47105	0.760526	0.918421	0.771053
	0.755263	0.75	1.31842	2.62368	5.48421	4.19211	NaN	NaN	NaN	NaN	5.51316	1.86216	1.31842	1.66579	1.25789	0.786842
	0.476316	0.868421	1.07895	2.04211	4.1027	5.53429	5.23478	NaN	NaN	5.03846	5.10286	3.28421	1.06053	1.48158	0.747368	1.08684
	0.618421	0.876316	1.33684	2.1	3.13421	4.72973	5.19394	5.21667	4.45926	4.90323	5.28947	2.32703	2.10263	1.32368	0.868421	0.352632
	0.207895	0.710811	0.923684	1.45676	2.14595	3.58684	3.22703	5.94242	2.93125	3.24324	2.34737	2.17632	0.747368	1.72368	0.594737	0.0710526
	0.263158	0.889474	1.12632	0.589474	1.28947	1.71053	2.36842	3.05263	2.41053	1.97105	1.34211	0.813158	0.778947	1.65526	0.189189	0.15
	0.334211	0.447368	0.834211	0.628947	1.67105	3.10789	2.30263	2.42368	2.02632	1.87895	1.12162	1.77368	0.639474	1.71053	0.813158	0.0868421
	0.289474	0.305263	1.21316	1.34474	1.91316	4.49737	3.52895	3.43421	2.76579	1.95789	1.44737	1.38158	0.707895	0.931579	0.810526	0.457895
	-0.0552632	0.531579	1.31842	1.73684	2.57632	5.44737	3.53421	3.40811	1.77895	1.55	1.60263	0.834211	0.560526	0.934211	0.352632	0.307895
	0.439474	0.907895	1.53158	1.64737	3.34737	5.61053	4.38421	3.00789	2.47105	1.46579	1.40789	0.847368	0.810526	0.792105	0.7	0.0473684
	0.455263	0.455263	1.07105	1.22632	1.24211	2.17368	2.62632	2.78684	2.12368	1.19211	1.16842	0.981579	0.339474	0.752632	0.168421	0.357895
	0.560526	0.344737	0.426316	0.805263	0.847368	1.4	1.55526	1.91579	1.73684	0.894737	0.313158	0.589474	0.305263	0.426316	0.342105	0.468421
	0.165789	0.297368	0.163158	0.55	0.773684	0.35	0.371053	0.952632	0.734211	0.521053	0.273684	0.265789	0.176316	0.321053	0.168421	-0.0289474
Left hemi L4 mean map	0.0411705	0.180987	0.648151	0.349163	0.375553	0.520143	1.34382	1.37027	1.34223	0.871114	1.28229	0.537875	0.361445	0.318881	0.183663	0.335853
	0.649176	-0.0268409	0.564598	0.468083	1.17782	1.25388	2.09376	3.80796	3.61452	2.32671	1.71961	1.03364	0.896516	0.707305	0.680737	0.292885
	0.485447	0.249024	0.881219	0.696252	1.64804	2.22181	3.02228	NaN	1.82293	2.43449	2.32667	1.50492	1.31222	0.300749	0.542097	-0.0374295
	0.323301	0.606331	0.790997	1.63829	2.54144	1.68835	2.27501	NaN	NaN	2.77499	2.55771	3.27585	1.64386	0.954063	0.9401	0.610142
	0.763689	1.47067	1.40902	2.01682	3.19082	2.11438	NaN	NaN	NaN	NaN	4.40911	4.41002	2.40597	1.17104	0.551583	0.69062
	1.13678	1.2642	2.21782	3.21126	4.26543	4.27405	NaN	NaN	NaN	NaN	6.63403	5.50305	2.69511	0.927138	0.694877	0.404632
	0.925569	2.1843	2.26008	3.20303	4.60373	5.54144	NaN	NaN	NaN	NaN	3.86362	3.34734	1.70983	0.956305	0.534282	0.571839
	0.585905	1.84414	2.08211	2.52661	3.52271	4.72663	2.84486	NaN	NaN	3.06476	3.40221	2.0847	1.34549	0.911492	0.584487	0.513689
	0.752441	0.460795	0.985662	1.15846	2.15312	1.7533	3.77077	4.11306	1.76745	2.98969	2.63249	1.80846	1.82289	1.36999	0.999063	0.508702
	0.539752	0.574197	1.11734	0.77334	1.31359	1.87208	3.78112	3.42916	4.8673	5.39692	3.34814	2.23779	2.334	1.6109	1.68468	1.30313
	0.579876	0.649982	0.624717	0.967401	1.77581	3.25982	5.17616	4.87184	4.86228	4.49663	3.63944	2.27388	1.6426	0.965457	1.07455	1.83427
	0.742652	1.52643	1.2085	1.55248	2.07192	2.61517	3.98392	4.58104	4.43453	3.2042	3.27198	2.93751	1.62657	0.496404	0.805637	0.575351
	0.564916	1.01204	1.41039	1.14181	2.38381	2.73921	3.6285	4.74729	5.48804	5.26629	2.95585	1.45731	0.518296	0.886095	1.13663	0.341752
	0.772764	0.649675	1.29814	1.87572	2.83044	3.79984	4.52366	4.44774	4.01822	4.33114	2.06195	0.792008	0.329157	0.571225	0.559887	0.302646
	0.857849	1.18592	2.08421	2.31269	2.05743	2.16921	2.94243	3.18087	3.03623	2.16056	1.18608	0.416645	0.433641	0.34504	0.28259	-0.0404803
	0.887811	1.48271	1.63912	1.40034	1.45433	1.47732	1.48632	1.41062	2.00923	0.78526	0.728097	0.130079	-0.131592	0.188675	0.391719	-0.118012
Left hemi L5A mean map	0.490525	0.34093	0.0524315	0.572079	0.725375	0.725909	0.383879	1.62558	0.944783	0.529949	0.435206	0.48461	0.250961	0.60117	0.716846	0.164948
	0.249564	0.266656	0.502122	0.627625	1.06111	1.98098	4.34213	8.72678	6.83818	4.07882	2.52867	1.767	0.833311	0.782374	1.23273	0.585034
	1.04832	0.667751	0.686124	1.55578	2.8844	2.98433	7.33892	6.64556	6.56155	3.8187	2.61145	1.54732	0.7799	1.31224	0.533192	0.660173
	0.601248	1.05774	0.816471	1.73299	2.18533	2.91092	6.32211	5.72837	4.77619	2.88802	2.75607	1.74582	1.00343	1.2124	1.13446	0.564927
	0.639026	0.843627	0.701604	1.67832	2.38105	3.7024	2.73036	NaN	2.94895	3.8561	3.50763	2.00305	1.99186	1.30201	1.29124	0.835802
	0.687102	0.761845	0.695722	1.15116	2.18638	2.79801	5.70379	NaN	NaN	4.86511	5.96529	3.55255	2.04772	1.54159	1.43654	0.554974
	0.302344	0.600464	0.878255	2.14814	3.13565	4.48149	NaN	NaN	NaN	NaN	5.05362	4.58667	3.04568	1.89788	0.984052	0.823813
	0.471428	0.680467	0.846157	1.8307	6.16738	4.49549	NaN	NaN	NaN	NaN	4.98149	3.41931	2.03755	1.495	1.09381	0.856934
	0.943967	1.15292	1.65136	2.36608	4.66649	3.98983	NaN	NaN	NaN	NaN	3.55025	2.54852	2.02965	0.751439	0.376853	0.661669
	0.814915	1.05953	1.55588	1.76533	2.83966	2.90247	NaN	NaN	NaN	4.12766	2.65374	1.84953	1.17173	0.652722	0.943732	0.364385
	0.471629	1.11294	1.00488	1.4948	1.56777	1.85947	2.75764	3.3343	3.20307	3.60187	3.05071	1.9386	0.649866	0.400468	0.738773	0.222527
	0.363225	0.583286	1.04084	1.36817	1.77761	2.91326	3.72148	3.28836	4.34389	4.13205	3.36764	2.21312	1.61796	1.04421	0.952513	0.967674
	0.464751	0.678759	0.386951	1.64038	1.91519	3.51294	4.28543	5.72922	5.65865	4.8664	4.26797	2.53453	1.56324	0.637307	0.503392	0.429216
	0.453513	0.302975	0.624529	1.62794	2.32898	4.60028	5.71279	5.86629	5.62426	5.08889	3.3036	2.21128	0.807499	0.431217	0.556639	0.178805
	0.371282	0.93477	1.73111	1.62345	2.83132	4.17006	5.17007	4.43588	3.36247	2.75291	2.22126	1.59556	0.435501	0.457837	0.219121	-0.105329
	0.173399	1.33565	1.50102	1.3674	2.22732	2.37413	2.15173	1.68602	1.58798	1.31838	0.747187	0.540734	0.416241	0.289262	0.1262	0.522749
Left hemi L5B mean map	0.252443	0.184824	0.050878	-0.0781218	0.71876	0.273127	0.885615	1.61953	1.50113	0.282784	0.723943	0.613404	0.351431	0.585058	0.242733	0.191902
	0.445047	0.544525	0.221986	0.792793	1.48736	1.92689	4.45891	7.93443	5.30534	4.57785	4.69452	3.44143	1.9267	0.922275	0.367205	0.225924
	0.414906	0.969842	1.71714	2.25089	3.13819	5.60887	7.56511	7.54559	4.69768	5.21715	4.91862	2.45807	2.11235	0.366837	0.521901	0.525652
	0.737197	0.904545	2.09436	2.96315	3.71847	4.78111	5.8502	5.08409	7.48802	2.95578	2.77841	2.77282	1.44012	1.14464	0.418737	0.490694
	0.852929	0.820469	1.37052	1.6315	3.0887	2.86936	7.56483	NaN	7.34234	4.55731	5.76847	4.15109	3.07716	1.17327	0.776714	0.59596
	0.813196	0.924489	1.14639	1.89223	1.95909	3.27312	4.15333	NaN	3.80874	4.84962	4.85802	3.15399	1.91096	1.23936	0.787099	0.708607
	0.834126	1.36737	1.25715	1.18723	2.36099	2.64503	NaN	NaN	NaN	NaN	4.28579	3.35448	1.67856	1.54751	0.825164	0.371324
	0.768424	-0.0203019	1.00906	1.3887	3.33759	4.93839	NaN	NaN	NaN	NaN	3.60864	3.24141	2.20756	2.03558	0.817989	0.610202
	0.51622	0.494596	1.45126	2.95917	3.90633	3.45542	NaN	NaN	NaN	NaN	3.54816	2.71814	1.79031	1.48761	0.612642	0.153361
	0.414626	0.383923	1.18281	1.66634	1.97443	2.49399	NaN	NaN	NaN	NaN	3.70749	1.92116	1.16022	0.746341	0.60801	0.33648
	0.27425	0.771791	0.957304	0.983597	1.6219	1.7602	2.86621	NaN	NaN	2.98658	3.27568	1.76375	1.21361	0.660016	0.644312	0.466256
	0.180182	0.582111	0.53446	0.910207	1.28632	2.3825	4.12983	5.14494	4.93544	3.96668	3.20913	1.76866	1.3496	0.436233	0.243929	0.453647
	0.103635	0.281668	0.955307	0.732644	1.40411	2.38179	3.81908	4.43287	4.54345	3.85795	2.59792	1.63822	0.943244	0.313155	0.50747	0.370963
	0.729243	0.481522	0.76367	1.25239	1.84235	3.30953	4.0453	4.50106	3.56965	3.35934	2.74143	1.14747	0.913986	0.595589	0.56076	0.209242
	0.412867	0.681264	0.967262	1.51947	2.21606	2.63407	3.21527	2.91612	2.84668	2.27654	1.13793	0.593601	0.425712	0.430625	0.570281	0.306858
	0.900007	0.500357	1.17048	1.39134	1.28085	1.50301	1.91564	1.72971	1.8296	1.07292	0.567936	0.470259	0.168764	0.321405	0.00769132	0.49911
Left hemi L6 mean map	-0.380891	0.483684	0.356751	0.322808	0.573253	0.399052	1.61499	1.22279	1.23595	1.91086	1.48224	1.06317	0.298446	0.316665	0.494935	-0.079727
	0.273835	0.550611	0.847497	0.818216	1.7171	2.51014	2.88444	3.07238	2.51427	3.73241	2.18969	1.25464	0.996104	0.966892	0.796187	0.184106
	0.638649	1.11624	1.53865	2.46614	3.21809	5.13393	4.6535	5.76972	5.0076	4.11961	3.49335	1.91429	0.605992	0.892555	0.493509	0.377242
	0.856418	0.930281	1.89546	2.12275	3.61343	4.7508	5.01461	4.568	4.28185	3.26515	2.36129	1.50273	0.842813	0.481906	0.64859	0.315558
	1.0908	0.727726	1.4611	2.18018	3.08327	4.19427	5.64235	4.1491	4.93924	4.39102	3.28528	2.1989	1.97174	0.925448	0.532361	0.327034
	0.861405	1.31472	1.81587	2.42966	3.58585	4.5466	8.2448	9.13373	6.05785	5.66711	3.97551	2.59112	1.6196	1.43477	0.372225	0.420302
	0.467605	0.911726	1.23075	2.33851	3.78807	6.1707	7.58605	NaN	7.06627	5.63961	2.93721	1.86629	1.52496	1.27721	1.1052	0.409808
	0.419644	0.83089	1.47068	2.17425	4.10952	5.05398	NaN	NaN	NaN	4.74145	4.4265	2.8465	2.01772	1.48828	1.26597	0.859228
	0.748597	0.950987	1.66488	2.79357	4.81441	5.52285	NaN	NaN	NaN	NaN	6.07809	5.30142	3.74391	1.8954	1.87781	1.5157
	0.465379	1.37295	2.52219	4.1347	7.13558	NaN	NaN	NaN	NaN	NaN	5.98585	6.24923	4.14198	3.02338	1.33451	1.07003
	1.85237	2.84562	4.50165	6.68602	8.17976	NaN	NaN	NaN	NaN	NaN	NaN	6.67068	4.46221	2.84396	1.64425	0.791916
	2.6742	3.84477	5.23958	6.5204	10.0675	NaN	NaN	NaN	NaN	NaN	NaN	6.81418	4.57731	2.28542	1.411	0.973742
	2.72756	4.8527	6.22254	7.62129	10.1634	NaN	NaN	NaN	NaN	NaN	6.83114	6.12567	4.32254	2.16152	1.6804	0.805683
	3.16266	3.80144	5.36892	6.35395	9.41883	9.01239	NaN	NaN	NaN	NaN	7.45537	4.93997	2.95973	1.9512	1.45457	0.689602
	1.62119	2.57879	4.48193	5.84088	6.92622	7.86372	8.75818	NaN	NaN	6.53179	6.33215	3.51889	2.05917	1.12492	0.702793	0.686369
	1.56467	2.427	3.41814	4.1561	4.77716	5.33534	6.52067	5.55899	5.23536	4.91809	2.67373	1.59519	0.700373	0.511328	0.650886	0.648308

## Sheet: Fig 1B
Right hemi L2 mean map	0.352544	0.374458	1.16581	1.04908	3.48137	NaN	NaN	NaN	NaN	NaN	4.69881	2.18406	1.24603	0.664819	0.502843	0.511906
	1.05799	1.20302	2.78981	6.5908	10.0692	NaN	NaN	NaN	NaN	NaN	9.21269	7.68587	4.21068	2.07208	1.99991	1.40846
	0.849498	3.69698	5.31064	8.73628	10.1834	NaN	NaN	NaN	NaN	NaN	10.5201	8.97305	5.44257	3.38042	2.18677	1.5163
	1.26963	2.74565	4.09673	5.9389	9.55575	NaN	NaN	NaN	NaN	NaN	8.64755	7.10442	4.2176	2.37786	1.4761	1.04171
	1.6079	2.16552	3.18786	4.74232	6.9693	NaN	NaN	NaN	NaN	NaN	6.43655	4.69943	3.71672	2.42938	1.70709	0.725908
	0.993809	1.42051	2.12395	3.55991	5.99027	7.02185	NaN	NaN	NaN	7.35459	7.06812	4.91228	2.9856	1.75383	1.01415	0.774484
	1.22003	1.31082	1.607	3.09897	3.94178	6.19517	8.7924	9.57018	8.93853	8.55129	6.64676	4.6323	3.16385	1.39571	1.83352	0.471844
	1.09512	1.2524	1.35816	1.92405	1.64549	2.60858	3.59343	5.28926	4.32448	5.36232	4.32498	2.96425	2.56744	2.27109	1.1428	0.769333
	1.17878	1.72986	2.39737	2.52177	1.58881	1.82916	2.18744	2.84087	3.44009	3.18655	3.10442	2.25231	2.03117	1.27036	1.04063	1.43245
	0.828132	1.54951	1.67178	0.875635	1.08622	1.61979	1.42139	1.8647	1.60491	1.90334	1.3103	1.50768	0.496418	0.888818	1.16161	0.0108326
	0.13584	0.693262	0.579152	0.624039	0.654426	1.59103	1.82075	1.21224	1.48122	1.15362	0.796094	0.801309	0.520433	0.765447	0.461076	0.122428
	0.209542	0.504409	0.543469	0.636909	0.578954	1.23148	0.996597	0.841182	1.43262	0.614173	0.577347	0.717746	0.799712	0.453668	0.410664	0.420093
	0.673924	0.45321	0.469369	1.11202	0.970679	0.748073	0.809494	1.32014	1.56418	1.82256	1.15332	1.03094	0.973552	0.574809	0.334727	0.145842
	0.616863	0.594103	0.447267	0.619673	0.844859	1.4309	1.2357	1.33824	2.11851	1.87856	1.79589	1.71246	1.51943	0.737044	0.535299	0.550357
	0.350057	0.369764	0.490823	0.566434	0.406993	1.35542	1.50527	1.60532	1.70366	2.23001	2.53715	2.65701	1.65627	0.627666	0.718073	0.289523
	0.221431	0.22121	0.24945	0.33463	0.529272	0.485822	0.942736	1.35044	1.21452	0.982959	1.74877	1.00833	0.938888	0.546999	0.569166	0.394841
Right hemi L3 mean map	0.764103	0.748718	0.94359	1.05641	1.07949	1.61795	2.04444	NaN	NaN	3.02727	1.28684	1.15897	0.948718	0.751282	0.466667	0.410256
	0.423077	0.561538	0.953846	1.20526	1.6359	3.67027	4.34783	NaN	NaN	6.47333	3.89167	2.60513	1.56923	1.29231	0.246154	0.307692
	1.09744	0.864103	1.69737	1.57949	3.42051	6.05882	NaN	NaN	NaN	NaN	7.2	4.4359	2.64872	1.48718	0.912821	0.774359
	0.628205	1.39231	2.10513	3.84615	4.71842	7.37097	NaN	NaN	NaN	NaN	7.35294	4.55263	2.68974	1.97949	1.5	0.812821
	0.802564	0.907692	1.79737	4.55128	5.71842	9.64	NaN	NaN	NaN	NaN	8.89655	4.83889	3.55128	2.65641	1.45526	1.23333
	1.23158	1.35897	2.34103	3.00513	5.35789	8.7037	NaN	NaN	NaN	NaN	5.43214	4.53684	3.24359	2.15897	1.0641	0.797436
	0.974359	1.92895	2.34737	3.30789	4.29722	7.26389	6.98462	NaN	NaN	NaN	8.35278	4.27692	3.72821	1.03333	1.06154	1.1
	0.410256	1.34872	1.27179	3.33077	3.18947	6.47632	6.8	8.68846	9.73571	7.22162	4.17179	2.82308	2.76667	1.37179	0.761538	1.26923
	0.433333	1.42308	1.00513	1.90769	2.47368	4.3	4.93684	4.06364	5.33437	3.75897	2.41795	2.14359	1.25385	1.4359	1.05128	1.27179
	0.307692	0.964103	1.1641	1.54359	2.40769	2.82973	4.55385	5.28421	4.38974	4.87895	3.07692	2.48205	0.907692	0.935897	1.34615	0.797436
	0.610256	0.605128	1.76154	3.82051	3.71026	2.91282	5.28718	4.18947	4.58462	3.57692	3.1641	2.02564	1.2	1.04615	1.01795	1.01026
	0.874359	1.08974	0.95641	2.21026	3.30513	3.77436	3.96667	3.54359	3.14615	3.34872	1.83684	1.86923	1.52308	0.894872	0.792308	0.623077
	0.948718	1.09487	1.3	2.57105	3.07436	2.81026	4.67692	4.25641	2.82051	3.04103	2.96923	1.57436	1.45128	1.15128	0.576316	0.328205
	0.728205	1.78205	1.12821	1.98205	2.67692	2.9	2.66667	4.64359	3.24615	3.68205	4.07692	2.10256	1.09487	1.49744	1.15385	0.387179
	0.823684	1.22308	1.34615	2.07436	2.40769	2.12821	3.77692	3.31795	4.07692	2.96923	2.8641	1.74103	1.05641	0.351282	0.65641	0.458974
	0.694872	0.435897	0.65641	1.37179	1.69231	1.43077	1.85641	2.21538	1.65897	1.27436	1.03077	0.907692	0.361538	0.771053	0.484615	0.215385
Right hemi L4 mean map	0.411167	0.59215	0.2192	0.311988	0.576908	0.941471	1.23001	4.05556	1.52255	0.51373	0.529157	0.255135	0.715595	0.193932	0.394025	0.136656
	-0.0465918	0.445772	0.199886	0.580145	1.23289	1.52457	2.99065	NaN	1.35837	0.385353	1.21745	0.486799	0.976154	0.527437	0.306097	0.258785
	0.499257	0.616429	0.606817	1.65816	2.6553	2.68586	2.68041	NaN	1.66835	2.72372	2.0587	0.955416	0.820459	0.221012	0.169182	0.345489
	-0.0615698	0.922652	1.03	1.92757	2.25228	2.69939	NaN	NaN	3.1586	2.63856	2.55672	2.43869	1.89778	1.53906	1.41028	0.596807
	0.620655	0.931266	1.74885	2.91365	6.58979	6.28731	NaN	NaN	NaN	NaN	3.04678	3.60816	2.12872	1.0174	0.826332	0.438777
	0.823242	1.8349	2.83848	5.23959	10.1053	NaN	NaN	NaN	NaN	NaN	6.64281	4.65418	3.48858	1.76335	1.2815	0.816194
	1.2996	1.4581	3.66215	3.87084	9.35715	7.78143	NaN	NaN	NaN	NaN	7.858	4.72896	3.34473	1.61035	1.18976	0.553253
	0.61725	0.612832	1.6123	1.5396	3.53219	4.13627	5.15933	NaN	4.7481	6.01099	3.27918	2.67615	1.10529	0.509131	0.573155	-0.125334
	0.959712	0.217352	0.999729	1.1072	1.95909	2.44182	2.46529	2.40222	2.82519	2.54124	1.92552	1.61678	1.05464	0.38114	0.487675	0.118396
	0.690636	0.955358	1.69289	1.00605	2.07772	2.38232	2.66573	1.97664	1.78959	3.22774	2.34328	1.08162	1.32528	0.84204	0.583114	0.773631
	0.471033	0.683468	1.06414	1.87666	1.9198	3.1849	3.84353	2.3007	3.16556	2.75328	3.17341	1.79146	1.66152	2.04758	1.02167	0.291524
	0.532053	0.324211	1.24399	1.27272	1.73238	2.38259	2.73789	3.38577	3.28902	3.66216	2.16307	2.55793	1.77782	0.937691	0.275645	0.801652
	0.232651	0.680362	1.10747	1.58477	1.65184	2.22992	2.27573	3.99465	4.79203	3.97477	3.05415	2.4625	1.44263	1.67977	0.743078	0.633409
	0.41349	0.307222	0.795192	1.33843	1.70616	2.14363	2.83054	3.49892	4.17785	4.32791	1.91457	2.11772	1.83448	1.34112	0.927795	1.3082
	0.594536	0.291215	0.542107	0.606922	1.34732	1.96862	1.79656	1.65207	2.9872	3.31484	1.94242	1.08217	0.852237	0.489277	0.467709	1.05534
	-0.0654534	-0.25764	-0.069807	0.34419	0.540185	0.47809	0.982833	0.914199	1.44373	2.14925	1.45443	0.17474	0.10518	-0.302708	0.000521924	0.1456
Right hemi L5A mean map	-0.000356866	0.703145	0.614886	0.606523	1.19033	1.0223	2.48258	4.04767	1.7544	1.78584	1.45049	0.947908	0.508362	0.477565	0.767082	-0.0346832
	0.44422	0.457753	0.754797	1.8213	2.35871	6.48359	8.11808	6.81632	6.59837	2.7797	2.84708	1.81717	1.14766	0.668898	0.30095	0.509627
	0.0366998	0.354648	0.473835	2.08446	1.6916	5.17405	7.51979	5.84268	4.79276	3.77562	3.15473	1.2359	1.17973	0.131338	0.508938	0.3657
	0.236909	0.533988	0.610048	1.57934	1.64451	1.76311	4.85602	2.88845	3.97205	2.31413	1.76357	1.92547	0.631306	0.673576	0.18481	0.391581
	0.245393	0.475074	0.627383	1.15647	2.21541	3.72954	4.99074	NaN	4.67043	3.54503	2.06792	1.65514	0.518904	0.277425	0.511387	0.310544
	-0.292093	0.495651	0.661345	1.24903	2.84123	5.94153	6.66391	NaN	12.0574	6.43412	3.57665	2.29934	1.37253	0.333287	0.345833	0.915276
	0.198189	0.710465	0.790625	2.21835	3.4145	5.78225	NaN	NaN	NaN	6.2646	5.1117	2.85402	1.51853	0.624799	0.131928	0.333797
	0.83718	0.779055	1.72796	2.27217	4.67368	6.02066	NaN	NaN	NaN	NaN	7.67399	5.23027	2.68797	1.38814	0.803443	0.131316
	0.690231	1.47192	2.19775	1.26477	4.26365	2.96114	NaN	NaN	NaN	NaN	2.84498	2.56083	1.54995	0.782192	0.91267	0.283538
	0.449741	0.583256	0.980695	1.78184	1.85783	2.45883	NaN	NaN	NaN	3.26185	2.32043	1.02938	1.09151	0.153768	0.318156	0.134368
	0.105886	0.157368	0.551865	0.864838	1.31815	1.29372	2.13057	3.28531	2.64413	1.96862	1.88871	1.44074	0.622815	0.519872	0.492994	0.136376
	0.212176	0.599384	0.0398103	0.118467	1.53695	1.02905	1.51659	2.35127	2.69971	2.27585	1.13466	0.739159	0.832269	-0.094508	-0.195631	-0.0939693
	0.295037	0.917134	0.620857	0.429768	1.23555	2.21264	2.14148	2.69464	2.51183	2.81952	2.14919	1.41755	1.03188	0.545169	0.351018	0.465048
	0.156414	1.10025	-0.0489114	0.783308	1.0809	1.87147	1.82137	2.18439	3.24495	2.75542	1.95831	1.001	1.0011	0.834173	-0.0968825	0.364294
	0.21986	0.508758	0.603432	0.71095	0.600465	1.3281	2.44912	2.81674	2.52858	1.40558	1.37446	0.913688	0.75268	0.182448	0.367665	0.174723
	0.142299	0.223426	0.119212	0.121633	0.523906	0.287038	1.29111	1.20059	1.52916	1.18987	0.949404	0.86804	0.384021	0.180247	0.0583823	0.0938322
Right hemi L5B mean map	0.261767	0.911786	0.224009	0.582286	1.32621	1.93115	2.51522	1.45758	0.815921	0.669521	1.00564	0.9264	0.415975	0.393582	-0.0897682	-0.144158
	0.68544	1.13546	1.79801	1.84045	3.36736	5.19311	7.05605	10.5548	10.6634	4.82988	4.42613	2.83337	1.91914	0.809416	0.781819	0.162046
	0.904526	1.47873	2.70307	2.88922	4.13346	4.86953	9.26598	9.74353	10.3953	6.91151	3.83601	3.46247	1.72382	1.54491	0.502171	-0.0513824
	1.32964	1.591	1.82071	2.84251	3.96191	4.11452	6.74971	11.0836	7.1348	4.9658	3.98825	1.13282	2.04943	0.84597	0.337273	0.245172
	0.884149	1.07919	1.43467	1.88947	3.02864	2.24273	5.07939	7.016	4.64132	4.01468	1.50881	1.65393	0.640572	0.299521	0.366413	0.24128
	0.955109	1.09595	0.447863	0.819448	1.81998	3.68054	5.61117	NaN	6.82247	3.14894	2.69518	1.8989	0.689278	0.823381	0.635198	0.482395
	0.188194	0.548928	1.18321	0.895726	2.13614	4.01442	4.36451	NaN	NaN	2.40346	3.8223	3.26487	0.672758	0.612421	0.358422	0.340849
	0.465274	0.578884	0.449968	1.79522	1.31393	3.31249	NaN	NaN	NaN	NaN	2.41626	1.41489	0.920407	0.610766	0.750346	0.672088
	0.405237	0.412003	0.700364	0.927788	2.66744	3.86387	NaN	NaN	NaN	NaN	2.88837	1.93278	1.58316	0.74649	0.501668	0.081378
	0.414084	1.11	0.934459	1.25465	2.73379	4.17916	NaN	NaN	NaN	2.69896	1.66372	1.4747	1.40559	0.379301	0.0518478	0.731342
	0.698811	0.705146	0.721698	1.02676	1.20934	2.73695	1.80933	3.97459	2.21002	2.03351	1.76739	1.60377	0.679494	0.129755	0.347663	0.0356669
	0.30291	0.0770768	0.78079	0.685312	1.14349	1.45286	1.88255	2.31838	2.67442	1.48737	1.85442	1.90437	0.547799	0.533999	0.228136	0.0944739
	0.175534	0.903432	0.736991	0.380163	1.37243	1.47795	1.94784	2.25923	2.29993	1.51514	2.56527	1.71266	1.60163	0.370609	0.378364	-0.0256433
	0.0109033	0.460772	0.781328	0.79793	0.825808	1.3067	1.68292	2.51247	3.04207	2.90593	1.76773	2.35292	2.00262	1.43088	0.747837	0.281527
	0.0689872	0.220934	0.563175	0.685879	0.163017	0.90672	1.66988	0.997868	1.4108	1.70495	1.6593	1.35393	1.09253	1.11841	0.0266743	0.462957
	0.273607	0.0224752	0.210644	-0.0962218	0.547399	0.281712	0.454614	0.583173	0.788581	0.989631	0.648191	0.223003	0.402929	-0.114388	0.57768	0.313533
Right hemi L6 mean map	0.681981	0.0900774	0.237182	0.00284683	0.53093	0.53375	0.92594	0.998706	0.725428	0.620007	0.448432	0.193287	0.379961	0.012665	0.662225	0.423734
	0.219206	0.213712	0.379716	0.547986	0.691924	1.051	1.45104	2.05221	1.59252	1.65342	1.71044	0.901202	0.518121	0.260969	0.388642	0.143542
	0.342136	0.439743	0.613367	0.540229	0.79442	0.993693	2.04362	0.810267	2.86013	2.86673	1.90797	0.923388	0.723655	0.135325	0.39157	0.223283
	0.298362	0.175101	0.500801	0.580702	0.711248	1.04853	1.7593	1.84628	2.72859	2.42121	1.27756	1.5953	1.0538	0.396578	0.663524	0.579536
	0.319042	0.397922	0.941618	1.41024	2.92926	3.71825	5.71493	7.37981	6.33526	5.14137	3.49528	2.57524	2.19021	1.20103	0.376231	0.431751
	0.554063	0.574301	0.906367	2.28273	3.4071	5.47944	8.56591	7.8931	7.51329	5.47991	4.43761	2.59954	1.31355	0.722864	0.914382	0.425011
	0.72417	0.991484	1.31896	1.74642	3.50624	5.6004	6.60329	8.37255	7.56128	5.49868	3.87634	1.92954	1.11049	0.51044	1.15462	0.440155
	0.799364	0.988341	1.13296	1.32329	2.77846	4.13238	4.39237	NaN	NaN	3.49679	2.51606	1.9968	1.1017	0.541468	0.892718	0.633895
	0.725189	1.88376	2.10649	2.56685	3.93374	3.65448	4.09053	NaN	NaN	3.01381	4.38559	3.4669	2.66944	1.53675	1.07186	0.594485
	0.956031	1.72473	2.7553	4.39221	4.53828	6.30776	NaN	NaN	NaN	NaN	5.10815	4.52394	3.65922	2.16936	1.31628	1.18024
	1.92707	3.36022	4.86265	5.79764	5.34556	NaN	NaN	NaN	NaN	NaN	6.28748	7.02122	3.81855	2.9986	1.99171	1.14518
	1.93984	2.30005	3.91364	5.88777	6.90465	NaN	NaN	NaN	NaN	NaN	5.31045	6.2768	3.96266	2.93875	1.95851	1.21946
	1.54667	2.7526	3.50226	5.77205	5.97103	NaN	NaN	NaN	NaN	NaN	8.94026	5.50505	3.9583	2.72766	2.20165	1.6619
	1.02101	1.18991	2.39099	2.9173	4.77199	5.51676	NaN	NaN	NaN	NaN	6.88234	5.36668	3.44514	1.94293	1.72555	1.18435
	0.811523	0.671806	1.18873	1.96097	2.50716	2.45844	3.52965	NaN	NaN	5.63802	4.79465	3.3543	3.15408	1.20706	1.52889	0.767534
	0.345774	0.67855	0.651166	0.813849	1.80966	2.16023	1.20931	2.44371	3.55895	2.18364	2.38693	1.50739	1.55489	1.03196	0.866436	0.74828

## Sheet: Fig 1C-D
Fig 1C measured																		Fig 1D random
L2	0	0	0	1	0	0	NaN	NaN	NaN	NaN	NaN	1	0	0	0	0		L2	0	0	0	0	0	NaN	NaN	NaN	NaN	NaN	0	0	1	0	0	0
	0	1	0	0	1	0	NaN	NaN	NaN	NaN	NaN	1	1	1	1	1			0	0	0	0	0	NaN	NaN	NaN	NaN	NaN	0	0	0	0	0	0
	1	0	0	1	1	0	NaN	NaN	NaN	NaN	NaN	1	1	1	1	0			0	0	0	0	0	NaN	NaN	NaN	NaN	NaN	0	1	0	0	0	0
	0	0	0	0	1	0	NaN	NaN	NaN	NaN	NaN	1	1	1	1	0			0	0	0	0	0	NaN	NaN	NaN	NaN	NaN	0	0	0	0	0	0
	0	1	1	1	1	0	NaN	NaN	NaN	NaN	NaN	1	1	1	1	0			0	0	0	0	0	0	NaN	NaN	NaN	NaN	0	0	0	0	0	0
	1	0	0	1	1	1	1	NaN	NaN	NaN	1	1	1	0	1	0			0	0	0	0	0	0	0	0	0	0	0	0	0	0	0	0
	0	0	1	1	1	1	1	1	0	0	1	1	0	0	0	1			0	0	0	0	0	0	0	0	0	0	0	0	1	0	0	0
	0	0	0	1	0	1	1	1	1	0	1	0	0	1	0	0			0	0	0	0	0	0	0	0	0	0	0	0	0	0	0	0
	0	0	0	1	0	1	0	1	0	0	1	0	0	0	1	0			0	0	-1	0	0	0	0	0	0	0	0	0	0	0	0	0
	0	1	0	0	0	0	1	0	0	0	0	0	0	0	0	0			0	0	0	0	0	0	0	0	0	0	0	0	0	0	0	0
	0	0	0	0	0	0	0	0	-1	0	0	0	0	0	0	0			0	0	0	0	0	0	0	0	0	0	0	0	0	0	0	0
	1	0	0	0	0	0	-1	-1	-1	-1	0	0	0	0	0	0			0	0	0	0	0	0	-1	0	0	0	0	0	0	0	0	0
	0	0	-1	0	0	0	-1	-1	-1	0	0	0	1	0	0	0			0	-1	0	0	0	0	0	0	0	0	0	0	0	0	0	0
	1	0	0	0	0	0	0	0	0	0	0	0	0	0	0	0			0	0	0	0	0	0	0	0	0	0	0	0	0	0	0	0
	0	0	0	0	0	0	0	0	0	1	1	0	0	0	0	0			0	1	0	0	0	0	0	0	0	0	0	0	0	0	0	0
	1	0	0	0	1	0	0	0	0	1	0	0	0	0	0	0			0	0	0	0	0	0	0	0	1	0	0	0	0	0	0	1
L3	0	0	0	1	0	0	0	NaN	NaN	0	1	0	0	0	0	0		L3	0	0	0	1	0	0	0	NaN	NaN	0	0	0	0	1	0	0
	0	0	0	0	0	0	0	NaN	NaN	0	0	0	0	0	0	0			0	0	0	0	0	0	0	NaN	NaN	0	0	0	0	0	0	0
	0	0	0	0	0	0	NaN	NaN	NaN	NaN	0	0	0	1	0	1			0	0	0	0	0	0	NaN	NaN	NaN	0	0	0	0	0	0	0
	0	0	0	0	0	0	NaN	NaN	NaN	NaN	0	0	1	1	0	0			0	1	0	0	0	0	NaN	NaN	NaN	NaN	0	0	0	0	0	0
	0	0	0	0	0	1	NaN	NaN	NaN	NaN	0	1	1	0	0	0			0	0	0	0	1	0	NaN	NaN	NaN	NaN	0	0	1	0	0	0
	0	0	0	0	0	0	NaN	NaN	NaN	NaN	1	0	1	0	0	0			0	0	0	1	0	0	NaN	NaN	NaN	NaN	0	0	0	0	0	0
	0	0	0	0	0	1	0	NaN	NaN	NaN	0	1	0	0	0	0			0	0	0	0	0	0	0	NaN	NaN	0	0	0	0	0	0	0
	1	0	0	1	0	0	1	0	1	1	1	0	1	0	0	0			0	0	0	0	0	0	0	0	0	0	0	0	0	-1	0	0
	1	0	0	1	0	0	0	0	1	1	1	1	0	0	1	0			0	0	0	0	0	0	0	0	0	0	0	0	0	0	0	0
	0	0	0	0	0	0	1	1	1	1	1	0	1	0	0	0			0	0	0	0	0	0	0	0	0	0	0	0	0	0	0	0
	1	0	0	0	0	0	0	0	0	1	1	0	1	0	0	0			0	0	0	0	0	0	0	0	0	0	0	0	0	1	0	0
	1	0	0	0	0	-1	0	0	1	1	1	1	1	0	0	0			0	0	0	0	0	0	0	1	0	1	0	0	0	0	0	0
	0	0	0	0	-1	-1	0	0	0	1	0	1	1	0	0	1			0	0	0	0	0	0	0	0	0	0	0	0	0	0	0	0
	0	0	0	0	0	0	0	0	0	1	1	1	1	0	1	0			0	0	0	1	0	0	0	0	0	0	0	0	0	0	0	0
	0	0	0	0	0	0	0	1	0	1	1	1	1	1	1	0			0	0	0	0	0	0	0	0	0	0	0	0	0	0	0	0
	0	0	1	0	0	0	0	0	0	1	1	1	1	0	0	1			0	0	0	0	0	0	0	0	0	0	0	0	0	0	0	0
L4	0	0	0	0	0	0	0	0	1	0	0	0	0	0	0	0		L4	0	0	0	0	0	0	0	0	0	0	0	0	0	0	0	0
	0	0	0	0	0	0	-1	0	NaN	0	0	0	0	0	0	0			0	0	0	0	0	0	0	1	NaN	-1	0	0	0	0	0	0
	0	0	0	0	0	0	0	NaN	NaN	0	0	0	0	0	0	0			0	0	1	0	0	0	0	NaN	NaN	0	0	0	0	0	0	0
	0	0	0	0	0	0	0	NaN	NaN	NaN	0	0	0	0	0	-1			0	0	0	0	0	0	0	NaN	NaN	NaN	0	0	0	0	0	0
	0	0	0	0	0	0	NaN	NaN	NaN	NaN	0	0	0	0	0	0			0	0	0	0	0	0	NaN	NaN	NaN	NaN	0	0	0	0	0	0
	0	0	0	0	0	0	NaN	NaN	NaN	NaN	NaN	0	1	1	0	0			0	0	1	0	0	0	NaN	NaN	NaN	NaN	NaN	-1	0	0	0	0
	0	0	0	0	0	0	NaN	NaN	NaN	NaN	0	1	1	1	1	0			0	0	0	0	0	0	NaN	NaN	NaN	NaN	0	-1	0	0	0	0
	0	-1	-1	-1	0	0	1	NaN	NaN	0	0	0	0	0	0	0			0	0	1	0	0	0	0	NaN	NaN	0	0	0	-1	-1	0	0
	-1	0	0	0	0	0	0	0	0	0	0	0	0	0	0	0			0	0	0	0	0	0	0	0	0	0	0	0	0	0	0	-1
	0	0	0	0	0	0	0	-1	-1	0	0	0	-1	0	0	0			0	0	0	0	0	-1	-1	0	0	0	0	0	1	0	0	0
	0	0	1	0	0	0	0	0	-1	0	0	0	0	0	0	0			0	0	0	0	0	0	0	0	0	0	0	0	0	0	0	0
	0	-1	0	0	0	0	0	0	0	0	0	0	0	0	0	0			0	0	0	0	0	0	0	0	0	0	0	0	0	-1	0	0
	0	0	0	0	0	0	0	0	0	-1	0	0	1	0	0	0			0	0	0	0	0	0	0	0	0	0	0	0	0	0	0	0
	0	0	0	0	0	-1	0	0	0	0	0	0	1	0	0	0			0	0	0	0	0	0	0	0	0	0	0	0	0	0	0	0
	0	0	-1	-1	0	0	0	0	0	0	0	1	0	0	0	0			0	0	1	1	0	0	0	0	0	0	0	0	0	0	0	0
	-1	-1	-1	-1	-1	0	0	0	0	0	0	0	0	0	0	0			1	0	1	1	1	0	0	0	0	0	0	-1	-1	0	0	0
L5A	0	0	0	0	0	0	0	0	1	1	0	0	0	0	0	0		L5A	0	0	0	0	0	0	0	0	0	0	0	0	0	0	0	0
	0	0	0	0	0	0	0	0	0	0	1	0	0	0	0	0			0	0	0	0	0	0	0	0	0	0	0	0	0	0	0	0
	-1	0	0	0	0	0	0	0	0	1	1	0	1	0	0	0			0	0	0	-1	0	0	-1	0	0	0	0	0	0	0	0	0
	0	-1	0	-1	0	0	0	0	0	0	0	0	0	0	0	0			0	0	0	-1	0	0	-1	0	0	0	0	0	0	0	0	0
	0	0	0	-1	0	0	0	NaN	NaN	0	0	0	0	0	0	0			0	0	0	0	0	0	0	NaN	NaN	0	0	0	0	0	0	0
	0	0	0	0	0	0	0	NaN	NaN	0	0	0	0	-1	-1	-1			0	0	0	0	0	0	0	NaN	NaN	0	0	0	0	0	0	0
	0	0	0	0	0	0	NaN	NaN	NaN	NaN	0	0	0	-1	0	0			0	0	1	0	0	0	NaN	NaN	NaN	NaN	0	0	0	0	0	0
	0	0	0	0	0	0	NaN	NaN	NaN	NaN	0	0	0	0	0	0			0	0	0	0	0	0	NaN	NaN	NaN	NaN	0	1	0	0	-1	0
	0	0	0	0	-1	0	NaN	NaN	NaN	NaN	0	0	0	1	1	0			0	-1	0	0	0	0	NaN	NaN	NaN	NaN	0	1	0	0	0	0
	0	0	-1	0	-1	0	NaN	NaN	NaN	NaN	0	0	0	0	0	0			0	0	0	0	0	0	NaN	NaN	NaN	NaN	0	1	0	1	0	0
	0	0	0	0	0	0	0	0	0	0	-1	0	0	0	0	0			0	0	0	-1	0	0	0	0	0	0	0	0	0	0	0	0
	0	-1	-1	0	-1	-1	0	0	-1	-1	-1	0	-1	-1	0	0			0	0	0	0	0	0	0	0	0	0	0	0	0	0	0	0
	0	0	0	0	0	0	0	-1	-1	-1	-1	-1	-1	0	0	0			0	0	0	0	0	0	0	0	0	0	0	0	0	0	0	0
	0	0	0	0	-1	-1	-1	-1	-1	-1	0	-1	0	0	0	0			0	0	0	-1	0	0	0	0	0	0	0	0	0	0	0	0
	0	0	-1	0	-1	-1	-1	-1	0	0	0	0	0	0	0	0			0	0	-1	0	0	0	0	0	0	0	0	0	0	0	0	1
	0	-1	-1	-1	-1	0	0	0	0	0	0	0	0	0	0	0			0	-1	0	0	0	0	0	0	0	0	0	0	0	0	0	0
L5B	0	0	0	0	0	0	0	0	0	1	0	0	0	0	0	0		L5B	0	0	0	0	0	0	0	0	0	1	0	0	0	0	0	0
	0	0	0	0	0	1	0	0	0	0	0	0	0	0	0	0			0	0	0	1	0	1	0	0	0	1	0	0	0	0	0	0
	0	0	0	0	0	0	0	0	0	0	0	0	0	1	1	0			0	0	0	0	0	0	0	0	0	0	0	0	0	0	1	0
	0	0	0	0	-1	0	0	0	0	0	0	0	0	0	1	0			0	0	0	0	0	0	0	0	0	0	1	0	0	1	0	0
	0	0	-1	0	0	0	0	NaN	0	0	0	0	0	0	0	0			0	0	0	0	0	0	0	0	NaN	0	0	0	0	0	0	0
	0	0	0	0	0	0	0	NaN	NaN	0	0	0	0	0	0	0			0	0	0	0	1	0	0	NaN	NaN	0	0	0	0	0	0	0
	0	-1	0	0	0	0	NaN	NaN	NaN	NaN	0	0	0	0	0	0			0	0	0	0	0	0	NaN	NaN	NaN	NaN	0	0	0	0	0	0
	0	1	0	0	0	-1	NaN	NaN	NaN	NaN	0	-1	0	-1	0	0			0	0	1	0	0	0	NaN	NaN	NaN	NaN	0	0	0	0	0	0
	0	0	0	0	0	0	NaN	NaN	NaN	NaN	0	0	0	0	0	0			-1	0	0	0	0	0	NaN	NaN	NaN	NaN	0	0	0	0	0	0
	0	0	-1	0	0	0	NaN	NaN	NaN	NaN	0	0	0	0	0	0			0	0	-1	0	0	0	NaN	NaN	NaN	NaN	0	0	0	0	0	0
	0	0	-1	0	0	0	0	NaN	NaN	0	0	0	0	0	0	0			0	0	0	0	0	0	0	NaN	0	0	0	0	0	0	0	0
	0	0	0	0	0	0	-1	0	0	-1	-1	0	0	0	0	0			0	0	0	0	0	0	0	0	0	0	0	0	0	0	0	0
	0	0	0	0	0	0	-1	0	0	-1	0	0	0	0	0	0			0	0	0	0	0	0	0	0	0	0	0	0	-1	0	0	0
	0	0	0	0	0	-1	0	0	0	0	0	0	0	0	0	0			0	0	0	0	0	0	0	0	0	0	0	0	0	0	0	0
	0	0	0	0	0	0	0	-1	-1	0	0	0	0	0	0	0			0	0	0	0	0	0	0	0	0	0	0	0	0	0	0	0
	0	0	-1	-1	-1	0	0	0	0	0	0	0	0	0	0	0			0	0	0	0	0	0	0	0	0	0	0	1	0	0	0	0
L6	1	0	0	0	0	0	0	0	0	0	0	0	0	0	0	1		L6	0	0	0	0	1	0	0	0	0	0	0	1	0	0	0	1
	0	0	0	0	0	0	0	0	0	0	0	0	0	0	0	0			0	0	0	0	0	0	0	0	0	0	1	0	0	0	0	0
	0	0	-1	-1	0	0	0	0	0	0	0	0	0	0	0	0			0	0	0	0	0	0	0	0	0	0	0	0	0	0	0	0
	0	0	-1	0	0	0	0	0	0	0	0	0	0	0	0	0			0	0	0	0	0	0	0	0	0	0	0	0	0	0	0	0
	-1	0	0	0	0	0	0	0	0	0	0	0	0	0	0	0			0	0	0	0	0	0	0	0	0	0	0	0	0	0	0	0
	0	0	-1	0	0	0	0	0	1	0	0	0	0	0	0	0			0	0	0	0	0	0	0	0	0	0	0	0	0	0	0	0
	0	0	-1	-1	-1	0	0	NaN	NaN	0	0	0	0	0	0	0			0	0	0	0	0	0	NaN	NaN	NaN	0	0	0	0	0	0	0
	0	0	-1	0	0	0	NaN	NaN	NaN	0	0	0	0	0	0	0			0	0	0	0	0	0	NaN	NaN	NaN	0	0	0	0	0	0	0
	0	0	0	0	0	0	NaN	NaN	NaN	NaN	0	0	0	0	0	0			0	0	0	0	0	0	NaN	NaN	NaN	NaN	0	0	0	0	0	0
	1	0	0	0	0	NaN	NaN	NaN	NaN	NaN	0	0	0	0	0	0			0	0	0	0	0	NaN	NaN	NaN	NaN	NaN	0	0	0	0	0	0
	0	0	0	0	0	NaN	NaN	NaN	NaN	NaN	NaN	0	0	1	1	1			0	0	0	0	0	NaN	NaN	NaN	NaN	NaN	NaN	0	0	0	0	0
	-1	-1	-1	0	0	NaN	NaN	NaN	NaN	NaN	NaN	0	0	1	1	1			0	0	0	0	0	NaN	NaN	NaN	NaN	NaN	NaN	0	0	0	0	0
	0	-1	-1	-1	-1	NaN	NaN	NaN	NaN	NaN	NaN	0	0	1	1	1			0	-1	0	0	0	NaN	NaN	NaN	NaN	NaN	NaN	0	0	0	0	0
	-1	-1	-1	-1	-1	NaN	NaN	NaN	NaN	NaN	0	0	0	0	0	1			0	0	0	0	0	0	NaN	NaN	NaN	NaN	0	0	0	0	0	0
	0	0	-1	-1	-1	0	0	NaN	NaN	NaN	-1	0	0	0	0	0			0	0	0	0	0	0	0	NaN	NaN	0	0	0	0	0	0	0
	-1	-1	-1	-1	-1	-1	-1	0	0	-1	0	0	0	0	0	0			0	0	0	0	0	0	0	0	0	0	0	0	0	0	0	0

## Sheet: Fig 1E
Fig 1E
	Measured			Random
	Left	Right		Left	Right
L2	9	69		3	6
L3	3	65		1	11
L4	20	12		11	11
L5A	43	8		10	6
L5B	19	6		3	10
L6	33	14		1	4

## Sheet: Fig 1G
Fig 1G event amplitude	Lhemi	Rhemi
	3.8	3.9
	5.1	3.61009
	5.7	6.78809
	12	4.2
	4.7	3.6
	3.7	4.5
	3.8	4.4
	11.7	3.6477
	4.73603	4.51459
	4.89979	3.93389
	4.8	4.22805
	5.32441	4.20866
	4.59738	10.2434
	15.2556	8.23451
	3.72533	3.87373
	3.8	4.26243
	3.75333	7.00995
	4.4	9.85015
	4.5	4.7
	4	4.98061
	4.1	4.19115
	7.4	5.88569
	3.8	6.65608
	4.9	4.06493
	10.8	3.9
	9.2	4.7
	7.7	6.17682
	5.2	3.53098
	10.3425	3.94834
	4.5	4.4259
	3.6	6.7
	7	7.61421
	3.82331	5.44906
	12.4654	3.9
	5.67793	3.52837
	9.51291	5.14401
	4.2	4.52947
	8.5	9.63317
	5.6	10.8016
	8.19679	7.82287
	3.81276	18.682
	4.72135	14.3231
	4.48296	5.57576
	5.10423	10.3173
	4.37667	6
	3.946	9.7
	4.11635	4.31241
	8.8	4.16204
	5.1	5.0858
	4.2	9.29799
	5.8	3.93513
	5.7	14.748
	5.24477	22.7093
	6.80446	4.7
	17.3	10.5
	7.7	3.7
	6	6.20441
	3.8	4.53371
	4.2	7.877
	9	3.95073
	3.66556	3.55167
	10.8973	3.56389
	4.2	6.87377
	6.6	6.60681
	5.9	4.69684
	6	3.6
	3.9	3.8
	5.1	4.5
	3.88485	7.80967
	9.2	3.60419
	4.8	6.1126
	3.8	3.84086
	10.7	6.67025
	4.4	9.2
	6.4	5.1
	5.5	5
	4.31548	5.46447
	4.67	15.5587
	5.92799	3.74225
	12.1361	11.7478
	5.6	4.14836
	6	6.73741
	10.2	6.86978
	7.9	3.6
	12.3699	15.3606
	6.55333	6.56446
	10.2378	4.69099
	13.1972	8.06324
	6.62743	4.70242
	7.07433	4.64634
	5.07063	4.2
	4.6	4.5
	12.3	5.7
	17.2	5.36667
	4.1	5.25402
	4.6	4.44977
	5.4	5.35975
	6.5	5.37561
	3.9	22.1989
	16.7	4.71917
	5.6	4.48349
	6.3	6.31062
	5.6	7.33326
	3.9	9.46252
	14.2	7.34681
	3.9	12.2062
	4	3.5506
	5.4	5.69918
	6.3	6.36715
	6.3	5.17768
	15	4.51007
	11.9	6.10666
	7.5	12.5741
	4.1	4.2
	3.8	4.8
	8	9
	14.8	4.4
	5	6
	4.9	5.66605
	4.3	6.44157
	4.1	14.2182
	10	5.58861
	18.7	14.9785
	3.92323	4.93447
	5.06957	3.63566
	8.5054	12.123
	10.559	4.45097
	5.87759	6.38974
	5.3	4.04101
	8.3	5.8
	6.2	6.7
	8.1	10.2
	13.1	12.3
	6.1	4.8
	7.3	3.57837
	4.9	4.00263
	4.5	4.3489
	16	4.4461
	11.8	7.30455
	3.61918	4.80856
	3.96933	5.95542
	16.7243	11.4755
	4.45289	6.0076
	6.24703	3.67208
	14.0484	4.98488
	12.3101	4.91489
	3.9	9.5319
	5.5	3.87923
	4.5	3.8662
	5.2	7.56459
	8.8	4
	3.9	6.4
	11.5	5.8
	12.6	8.5
	3.75891	4.3
	3.93402	4.1
	9.96352	3.62877
	4.84408	6.45111
	7.2342	5.12451
	4.08469	6.24502
	28.4172	4.71834
	13.9405	15.0596
	12.5579	4.08141
	3.6	3.82819
	3.8	8.42048
	4.5	15.687
	3.8	9.4
	4.55423	4.4
	11.6	4.6
	7.7	4.4
	9	4.5
	3.8	4.6
	5.6	3.7
	35	3.8
	7.1	5.3
	6.6	4.9
	25.8	5.6
	3.9	3.54159
	11.7	5.84134
	5.2	5.47897
	4.2	5.47897
	5.73615	8.5634
	7.95327	6.05945
	4.21185	4.09742
	10.9	4.86071
	4.3	5.25101
	5.9	5.84664
	6.5	4.9012
	5.2	5.01527
	5.6	13.5664
	17.9	4.09169
	13.4	4.7
	5.4	4.7
	7.9	4.2
	4.3	3.65778
	6.3	4.10605
	8.5	13.9989
	4.7	11.2423
	5.9	20.0173
	7.3	6.03516
	8.9	7.31943
	17.8	4.59238
	3.7	29.5022
	14.7	12.3988
	13.1	9.89551
	5.8	17.2109
	5.62896	14.7953
	5.5605	5.20869
	3.92482	13.7001
	11.4087	6.69763
	11.5194	4.21999
	7.1	9.16261
	9.3	5.92494
	3.7	3.6
	11.1	3.6
	5.5	4.96539
	4.9	4.39019
	3.9	27.4731
	6.7	11.4432
	5.6	7.73949
	4.1	9.62634
	9.2	9.67871
	20.6	15.3407
	30.3	11.3992
	7.3	10.8466
	4.1	8.69647
	7.7	7.64504
	9	5.35275
	14	5.79594
	4.4	14.9039
	4.4	7.88506
	4.3	12.4558
	4.6	7.06338
	5.2	7.2
	11.9	7.5
	10.4918	4.9
	10.9433	6.8
	18.3106	3.63709
	22.5999	8.39946
	4.3	3.77432
	7.7	4.79816
	12.6	3.70929
	5.3	14.2102
	8.2	13.9087
	11.3	15.4894
	8.2	6.80759
	11.4	8.42792
	4.4	9.8117
	13.6	13.2554
	9.4	13.4434
	3.9	5.5148
	5.8	8.81059
	6.8	5.76315
	6.7	3.53714
	5.4	5.04619
	5.6	8.50253
	10.9	5.12398
	7.9	10.8181
	5.8	10.2
	8.1	4.1
	15.4	6.5
	35.6	6.2
	4.18171	32.3
	5.1041	7.3
	16.3497	7.7
	8.16938	16.7
	32.4872	3.9
	17.1307	4.5
	9.5	3.6
	3.7	8.73212
	8.2	4.49858
	4.9	4.12519
	5	15.361
	16.8	8.62371
	6.8	7.94026
	4.5	14.5288
	3.7	16.398
	14.9	4.11305
	11.3	6.49385
	4.1	8.2431
	5.4	7.07321
	28.8	4.48925
	21.4	8.29786
	4.2194	3.59269
	11.48	3.52456
	21.2401	3.56753
	5.37375	6.89149
	9.11682	4.96016
	9.42112	6.4
	7.01456	4.7
	38.4545	30.1
	24.7662	7.7
	4.8	3.6
	8.2	4.6
	4.5	5.9
	8.7	3.9
	5.9	12
	5.5	5.3
	5.6	7.7
	10	13.7
	11.3	17.6
	4	11.8
	4.24474	7.1
	5.3	5.4
	5	6.2
	6.1	8.4
	4.9	6.42211
	18	4.26561
	7.6	7.58755
	7.1	5.49
	9	8.6345
	8.5	5.03561
	28.7	9.89107
	5.1	8.88244
	14.6	4.88305
	22.5	5.70104
	25.9	5.09005
	15.4	7.41468
	12.4	11.1669
	6.3	4.41057
	5.3	5.4449
	9.3	5.77432
	12.1312	5.15491
	4.9486	9.59516
	7.37427	6.98266
	5.63	6.5
	10.6	4
	19.5	5.2
	4.7	7.2
	12.6	3.6
	11	4.8
	5.2	11.3
	15.5	9.1
	8.9	5.1
	4.7	6.1
	15.5	8.5
	7.3	4.81013
	22.5	7.84575
	22	8.02543
	6.5	8.07459
	8.7	4.15914
	15	5.59958
	4.5	9.11358
	3.9	19.8752
	11.2	6.17381
	6.3	9.65574
	25.7	20.8582
	22.6	4.4444
	9.8	3.84365
	14.2	4.62797
	8.5	13.4077
	20.3	12.8152
	3.8	6.58281
	12	4.24559
	6.1	6.6637
	4.6	19.019
	3.626	7.27434
	3.59516	4.81645
	8.04748	3.58241
	8.37718	6.27589
	15.7203	4.48854
	5.07346	4.11694
	7.55996	8.33941
	12.2281	4.85304
	12.9928	4.91648
	11	4.2
	5.9	4.8
	15	4.27359
	3.9	7.48352
	4.9	16.824
	18.1	16.3295
	8.8	19.7171
	8.9	6.92294
	7.5	26.0168
	11.1	24.8335
	7.2	18.4136
	7.4	9.92263
	11.2	24.8897
	24.1	8.9419
	6.1	5.86097
	9.3	4.27873
	11	23.6323
	11.1	3.65196
	6.9	13.507
	4.6	4.70774
	5.8	4.66857
	10	14.7638
	5.4	14.8019
	8.6	3.8
	8.5	3.8
	6	8.4
	6	4.1
	9.6	6
	6.8	6.8
	8.6	8.56216
	8.4	4.71251
	8.9	3.69686
	6.8	5.45934
	13.1	3.96482
	6.6	9.85157
	8.2	13.8005
	44	27.1984
	11.4	9.32829
	8.7	13.5558
	3.5475	3.54334
	5.72554	7.89304
	15.6984	16.5687
	5.48129	12.4855
	3.73241	6.0504
	4.23378	7.19247
	5.9	14.4757
	12.5	21.7705
	8.5	17.2855
	4.3	5.34088
	4.2	16.1231
	5.5	4.18446
	4.1	6.77595
	11.5	21.908
	4.2	3.7
	7.9	7.1
	9.8	8.6
	3.7	4.9
	9	3.6
	10.9	10.4
	13.1	4.2
	10.3	3.9
	6.6	14.2
	3.8	4.6
	5.2	8.1
	6.5	15.1
	6	3.6
	10.5	15.8227
	11.9	5.41707
	3.88463	4.95691
	3.91464	8.56093
	4.37579	5.66012
	3.68342	8.27408
	6.93586	4.15667
	4.08363	4.17789
	7.06443	8.29741
	10.2247	14.3277
	5.7	20.2681
	4	19.6254
	7.6	17.1564
	12.1	11.6117
	6.8	20.2518
	6.4	11.874
	8.7	8.81281
	8.4	6.59131
	13.7	5.46191
	15.8	3.75634
	13.4	4.63978
	15.1	5.65533
	4.8	21.3667
	12.6	8.04623
	6.3	6.18631
	12.8	5.66047
	16.1	9.46155
	17	11.534
	5.6	11.2
	4.63827	18.6
	13.3072	12.9
	4.96452	4.1
	6.15259	4.8
	8.20829	5.3
	18.7336	6.1
	6.18666	9.1
	5.62982	33.4
	7.54652	5.5
	6.2824	4.8
	7.42308	9.6
	8.8	6
	5.1	5.6
	20.3	4.1
	9	8
	11	5.10264
	4.2	4.66847
	4.2	7.86084
	11.3	8.76324
	4.39577	4.01837
	4.25482	5.07929
	16.2369	8.06469
	5.135	7.08518
	8.6	3.58516
	31.1	4.05545
	17.3	10.3821
	9.2	8.78959
	17.2	34.0199
	9.9	14.0218
	9.2	10.6286
	26.5	10.9587
	13.2	3.61201
	8.2	4.12988
	15.3	8.54009
	32.9	6.22423
	9.2	3.56567
	12.1	17.4472
	7.5	5.30234
	10.4	4.11198
	4.4	5.8
	7.1	7.1
	7.2	3.7
	3.6	4.4
	13.9	4.9
	3.9	13.6
	5.9	4.9
	5	16.3
	9	7.3
	4	10.6
	9.9	20.6
	4.27288	5.5
	5.85388	10.6
	9.23437	5
	19.5656	7.1
	4.2	7
	20.2	21.3
	12.2	6.2
	10.2	13
	8.8	11.8
	3.7	7.00925
	4.1	19.7412
	6.4	13.5778
	4.6	15.8836
	7.6	10.4431
	13.7	4.38724
	4.1	5.5459
	12.4	17.9681
	5.1	16.285
	12.2	9.44588
	9.6	12.4992
	18.1	3.70429
	17.5	6.47393
	3.6	3.98972
	5.469	7.74035
	7.93743	3.71136
	8.5097	3.74143
	4.16763	13.6593
	4.15172	9.47865
	19.4892	12.1828
	22.6153	5.72807
	4.65409	21.0036
	9.27611	19.8489
	4.2	13.6389
	15.9	6.48729
	11.2	7.12575
	3.7	6.55516
	8	4.16656
	4.1	4.66476
	4.7	4.25321
	5.3	8.23779
	7	8.58439
	12.6	3.69148
	11.1	4.5331
	13.8	6.8
	24.4079	5.9
	4.33777	11.7
	6.68013	9.8
	3.61162	5.6
	4.04172	19.7
	9.8254	4.6
	5.3	4.9
	5.9	3.6
	8.7	5.8
	9.5	9.4
	5.3	6.2
	11.4	8.5
	13.4	20.3
	10.2	4.1
	28.7	6.6
	14.5	13.8
	7.4	23.2
	7.8	8.7
	9.5	15.2688
	7.8	25.9459
	12.2	36.0927
	9.9	9.99694
	4.34421	27.4338
	6.88276	3.55246
	10.5739	5.76404
	5.2	19.1648
	8.3	5.29859
	4.8	14.1004
	5	9.91795
	6.5	9.39459
	12.4	7.94142
	4.6	29.8886
	4.1	9.38381
	3.7	3.9563
	4.2	7.8889
	26.3	4.89024
	6.4	9.73556
	8.3	10.6115
	11.4	14.4772
	8.8	17.9481
	4.7	10.8483
	3.7	5.75677
	3.8	5.18831
	4.26154	4.05847
	10.7	7.93814
	6.8	5.3
	6.3	4.6
	8.6	3.7
	11.5	3.6
	7.4	3.6
	8.0011	4.7
	3.7457	5.22446
	4.76043	13.6992
	3.58102	13.1743
	4.07282	5.68146
	6.4	26.4859
	19.3	6.4
	4.9	4.9
	4.2	4.4
	3.8	5
	4.4	8.4
	13.9	7.4
	8.6	12.8
	8.1	3.6
	16.4	12.7
	6.01655	11.3
	8.37033	3.8
	13.7078	8
	10.7288	6.4
	4.61931	5.8
	5.3932	26.8553
	20.3838	3.53239
	6.7	6.57491
	3.9	4.15278
	7.6	4.28011
	9.79052	9.9757
	14.108	24.6171
	4.92985	10.7534
	5.84523	12.6675
	7.04904	6.78898
	4.22802	5.5
	3.71431	5.1
	4.4	7.2
	4.7	5.6
	5	4.6
	4.3	6.1
	6.8	6.2
	4	12.8
	5.9	9.8
	8.7	14.2
	5.5	10
	6.7	4
	6.7	4.3
	4.5	5.8
	13.4	8.6
	8.7	18.6
	5.3	5.2
	6.6	6.3
	7.9	8
	5.1	23.1
	11.9	8.3
	4.9	6
	12.7	10.1395
	6	7.44536
	3.7	4.89802
	7.9	6.9348
	5.4	9.20961
	7	14.8192
	13.2	4.7813
	6.7	8.07058
	6.6	4.63581
	6.45407	6.2991
	11.3223	10.0012
	3.65152	6.031
	5.97704	7.00587
	5.94744	9.14488
	38.5357	6.39842
	4.64973	7.5467
	5.76552	8.34331
	5.19088	7.01084
	3.54601	8.9
	3.62471	8.3
	6.60108	7.4
	3.78788	5.9
	15.1051	3.7
	7.86838	9.2
	15.4399	18
	6.27942	6.2
	4.49074	5.6
	7.41229	8.2
	8.29353	27.7
	4.37808	17
	4.40532	13.1
	11.4528	13
	3.70176	6.4
	5.23121	16.6
	4.38062	4
	4.217	12.9
	5.64958	9.7
	3.55892	12.242
	10.27	11.4496
	7.9969	8.30131
	3.61799	14.0295
	7.93276	3.99025
	9.3	7.07946
	3.8	8.89959
	3.8	3.731
	6.9	7.61581
	7.1	7.24598
	5.4	4.9505
	3.8	4.54152
	8.9	4.25286
	7.3	3.65214
	4.1	11.1235
	4.29503	5.69635
	4.4	18.656
	3.8	18.1122
	4.7	5.05621
	4.1	7.9
	6.9	8.7
	5.8	4.5
	7.2	5.8
	9	24.7
	5.2	7.8
	5.3	13.9
	4	4.5
	17.5	11.8
	9.3	16.5
	3.7	13.4
	21.5	21.5
	9.9	11.3
	14.3	16.1
	10.6029	8.9
	5.32165	4.5
	5.7	26.9
	5.3	15.4
	9.4	4.8
	3.6	25.6547
	5.2	12.1379
	4.4	6.28918
	3.9	9.38163
	9.4	25.3648
	4.7	6.19291
	14.2	4.79403
	4.5	9.60251
	5.9	3.92096
	6.9	11.8635
	11.1	5.88888
	5.07522	10.7314
	4.10715	22.877
	9.4	6.40613
	6.6	4.01053
	12.8	4.05457
	8.3	3.53891
	4.3	6.1825
	6.2	8.7833
	10.2	17.7015
	4.9	4.84002
	10.2	7.13931
	15.9	4.6482
	10.9	5.81029
	6.6	7.2
	12.8	10.3
	8	14.7
	6.5	13.3
	8.7	8.4
	12.2	16.9
	6.9	3.6
	3.58073	20.1
	3.79098	8.5
	6.54016	10.4
	8.49974	7.6
	4.45148	5.7
	6.61947	9.4
	8.0967	8.7
	14.5204	6.4
	22.1203	7.4
	5.3	7.4
	7.5	6
	8.9	7.2
	10.3	22.3
	13.8	8.1
	18.3	15.4
	17.9	9.91966
	6.2	62.4165
	9	40.8513
	9.8	8.26059
	5.3	14.1736
	28.5	9.58524
	3.6	4.1075
	12.7	8.27974
	3.8	7.91189
	4.5	8.72168
	21.7	4.67342
	21.8	8.40919
	20	6.2
	25.7	6.6
	10.1	3.6
	8.1	4.9
	5.9	3.77096
	5.3687	5.42126
	12.7304	5.64503
	8.58233	4.65316
	8.83434	10.3
	12.2976	10.3
	25.5636	10.9
	6.2	4.8
	11.7	8.2
	6.3	4.4
	7.8	6.7
	5.4	7.6
	13.1	12
	4.9	4.01554
	3.6	6.1342
	7.5	7.13694
	17.9	15.0658
	11.4	12.3151
	8.5	12.9525
	4.3	10.1
	6.7	9.4
	6.5	15.4
	15.4	7.9
	18	9.9
	19.4	6
	3.9416	5.1
	7.01416	12.9
	4.51007	30.2
	21.715	9
	16.728	4.4
	4.39878	5.8
	5.04127	13.4
	3.9	5.17945
	4.1	5.26887
	11.4	16.4088
	5.6	4.31265
	10.1	4.38551
	4.8	3.90554
	4.1	6.99687
	16.4	5.05542
	9.3	3.54265
	9.8	4.20371
	4.9	7.78491
	10.9256	5.98448
	6.3901	5.5
	4.72032	6.4
	4.43185	9.3
	3.97593	8.1
	5.98835	16.233
	6.5215	15.2943
	7.77112	6.93002
	8.01375	3.55114
	8.6	12.0664
	3.9	8.89893
	15.9	15.3114
	4.1	4.79802
	4.9	11.606
	8	19.4617
	4.2	7.67021
	12.4	7.1269
	5.4	3.55876
	12.9	6.68815
	6.2	5.16651
	6.3	4.94031
	8.9	9.54279
	4.2	8.66679
	12.3	3.73348
	15	6.94509
	7.2	5.6
	4.4	4.2
	4.15628	4.26431
	6.3986	12.2995
	6.21245	4.42689
	5.43108	8.79118
	4.29037	6.8706
	21.7913	6.93656
	11.7198	3.64717
	16.5	5.7278
	3.6	5.38471
	4	4.9
	7.46994	4.2
	4.50046	15.3
	5.656	7.40716
	4.9	5.40169
	3.9	5.10387
	15.5	4.14167
	21.5	4.46085
	7.1	5.91703
	5.6	12.5291
	15.6	15.665
	17	6.32449
	3.7	8.59028
	11.1	5
	4.5	13.6825
	12.8	3.74225
	5.8	4.30328
	4.2	5.75748
	16.4	12.7238
	4.9	7.26291
	9.2	26.8706
	3.6	24.7655
	6.5	33.3945
	5.8	7.77883
	5.2	3.64913
	5	10.5132
	6.26526	19.2789
	7.30989	13.5074
	8.25586	5.13019
	5.26481	9.21231
	13.1611	12.1
	7.7	4.3
	8.4	6.5
	6.8	5.2
	5.4	5.1
	12.3	7.59869
	10.1	12.2857
	17	4.61023
	6.5	5.5
	8.8	8
	6.6	5.3
	7.4	4
	4.4	4.3
	11.6	5.1
	4.9	11.7
	5.5	13.5
	3.6	5.76399
	24.7	7.36684
	4.3	8.72381
	6.6	10.8715
	17.2	4.40037
	5.8	6.8
	4	4.3
	10.2	26.1
	6.7	8.92347
	14.6	4.00635
	10.1	8.56659
	4.9	5.59198
	10.7	6.81029
	13.2	6.1
	6.6	4.49834
	6.7	8.20051
	6.5	5.85831
	12.4	4.88794
	7	11.1129
	4.94111	6.98732
	4.32556	5.96053
	7.30901	4.61931
	9.79498	12.889
	9.23278	18.1785
	18.1759	6.30956
	22.5039	9.32864
	4.5	23.9032
	5.5	5.02626
	6.3	20.6207
	10.1	5.45783
	8.4	5.00296
	5	15.3796
	8.8	10.1627
	10.4	15.8981
	4.9	9.3
	4.2	7.20753
	10.1	10.9
	5.4	4.5
	6.3	6.2
	9.6	11.6
	6.8	3.9
	8.5	4.1
	8.1	11.3
	9.6	5.7
	5.6	3.8
	5.4	6.6
	12.8	3.90519
	10.3	7.2
	11.5	4.7
	10.4	7.4
	14.1	24.3
	3.7	3.8
	4.8	15.8
	3.8	3.7
	4.5	8.2
	10.7	17.4
	7.5	8.3
	4.41083	13
	4.73254	3.7
	5.14703	6.8
	16.7676	3.6
	6.3977	5.4
	5.54034	33.2
	18.2445	6.5
	4.5	3.70146
	3.9	4.38062
	4.7	6.93409
	7.6	4.7836
	5.8	3.79271
	3.6	10.4
	11.6	8.4
	3.8	8
	4.6	12.4
	21.2	13.2
	8.4	22.7
	24.5	31.9
	3.7	12.7
	8.4	7.1
	12.5	27.5
	4.9	3.8
	5.7	5.4
	9.1	5.61214
	7.7	3.71735
	5.3	4.66016
	7.5	7.17867
	3.8	4.65981
	6.5	8.02425
	6.2	20.4362
	11.2	8.95212
	12.9	8.73813
	7.42744	16.0404
	5.25795	8.97043
	3.64443	10.9
	7.32032	4.2
	4.78802	12.8
	3.59936	8.9
	3.95718	7.5
	4.06128	4.3
	3.56705	7.45845
	4.96664	8.33721
	4.94082	11.9242
	9.4816	3.75251
	5.71177	3.63036
	25.1448	8.69887
	28.5732	3.58592
	5.3	13.2156
	4.5	6.44219
	4.7	14.9936
	4.4	8.83992
	7.8	3.75616
	5.4	12.8
	4.3	3.7
	10.9	40.4971
	7.5	3.86071
	9.6	12.5152
	5.2	4.48366
	7.9	4.24881
	14.1	3.87583
	9.3	3.7867
	6.4	10.3521
	4.2	5.10024
	13.4	7.00144
	12.1	8.53478
	10.2	18.9219
	4.5	10.061
	5.5	11.8921
	5.1	5.93788
	6.7	5.68962
	4.8	10.6956
	4.65874	10.6114
	5.55902	12.3267
	7.22942	10.3618
	11.491	12.7975
	6.12527	11.6039
	5.4358	6.2
	13.395	9.9
	4.95848	3.6
	10.0633	13.9
	5.82234	7.1
	4.26889	9.3
	5.63301	11.9
	5.86857	7.9
	4.44953	15.3827
	12.0765	8.15842
	11.3599	7.82205
	10.5462	7.39023
	23.2713	4.81415
	6.34819	28.3433
	4.3	5.63326
	4.7	5.0446
	7.35057	11.6792
	4.6	4.1
	9.6	4.4
	7.8	8.68434
	4.3	11.4026
	4.3	5.35134
	6.5	4.99232
	4.3	13.0518
	6.1	4.82292
	3.8	5.0329
	5.9	8.19738
	7.7	9.25741
	5.87989	10.7362
	7.67739	47.0537
	4.1	9.12061
	14.1	3.84777
	10.5	5.9338
	4	13.2436
	5.4	10.1958
	21.3	6.8
	3.8	5.8
	5.7	4.9
	4.3	10.3
	5.4	5.9
	5.1	3.6
	5.4	30
	5.1	8.4
	4.6	4.7
	10.8	22.4
	14.4	4.59862
	4.4	6.8515
	4.8	4.76149
	3.76555	3.81871
	4.52262	9.21896
	3.94445	16.7729
	8.20794	16.126
	10.3077	9.74312
	4.54344	28.1154
	5.1	9.90021
	5.1	19.2479
	5.7	22.0171
	4.1	13.7849
	4.3	7.80417
	6.6	17.0277
	12.9	6.90292
	6.8	8.84462
	6.6	18.1042
	5.9	5.13657
	6	11.1
	8.8	3.8
	10.3	4.6
	24.4657	8.9
	22.8999	22.3
	5.71047	6.5
	8.8667	3.8
	5.03048	9.8
	24.6383	7
	5.6942	10.8
	4.2	9.2
	4.1	7.8
	4	13.4
	9.4	9.7
	6.5	7.7
	9.4	15.4
	5.7	36.8
	5	29
	6.4	4
	3.8	4.4
	3.6	17
	9.2	4.42796
	4.6	6.78766
	3.9	4.20177
	6.7	8.27903
	7.5	3.60684
	5.60314	11.0656
	18.846	10.9779
	24.5623	4.86595
	13.4895	5.07632
	18.8835	7.11042
	32.588	8.79349
	4.3	9.81187
	3.7	16.6152
	4	9.26769
	10.2	18.3332
	5.7	4.30735
	20.6	21.8496
	16.8	9.88754
	6.6	5.37978
	5.8	9.1082
	5.1	6.50811
	3.9	8.9489
	4.09338	14.1683
	4.31647	11.526
	5.62618	4.07167
	6.94739	4.64102
	5.14507	5.64939
	4.1499	17
	4.49811	9.2
	5.78025	11.8
	4.78006	6.2
	6.29068	13.5
	13.2428	9.9
	5.32317	9.6
	4.63027	5.7
	6.44899	4.6
	10.5116	9.5
	12.6387	16.5
	5.2641	9
	58.5092	20.4
	3.7	20.6
	4.4	12.9
	3.8	14.9
	4.03818	4.3
	5.5	25.7
	3.7	4
	5.9	10.1591
	5	4.42194
	4.1	4.73161
	4.6	11.5693
	6.29786	7.58684
	10.3218	13.8001
	4.2	4.98468
	5.4	14.9336
	3.7	7.69191
	8	10.8613
	6.3	10.1399
	3.8	3.90297
	29.8	10.437
	4	5.5319
	9.7	7.05009
	3.95073	7.78255
	4.00865	8.38557
	6.97193	4.80865
	15.5382	11.6631
	4.07832	4.67832
	4.31035	16.6
	5.9	12.2
	7.9	4.1
	8	3.9
	7.6	12.4
	4	3.6
	3.7	11.2
	4.9	5.9
	9.8	13.6
	4.3	12.5
	4.97851	18.3
	18.3697	15.2
	9.82593	10.4
	4.55847	5.7
	4.4	17.4
	5.7	21.5
	3.9	10.3
	6.8	14.6
	3.6	5
	4.8	18.3
	4.4	9.2
	4	4.4
	4.8394	5.60707
	4.13768	8.73831
	4.02506	6.16851
	4.12378	5.73735
	9.77588	4.03224
	3.80492	8.17203
	5.65175	4.29449
	5.56669	9.53554
	10.1522	5.57429
	13.0626	3.79236
	3.9	3.53982
	3.6	12.9652
	4.1	8.08449
	3.8	10.0818
	5.2	14.5652
	4.89194	5.04026
	4.40977	10.7104
	4.153	5.4729
	3.9844	4.88574
	7.75891	10.3266
	8.16266	7.34903
	4.59808	8.83558
	6.79455	5.45243
	5.7331	5.86345
	4.24987	5.27718
	9.82805	10.9055
	6.4	13.4321
	3.66008	4.28661
	5	8.28855
	3.7	9.72646
	8.1	14.3155
	3.5476	6.97132
	4.20707	7.64407
	4.1	4.6
	7	3.7
	6	7.3
	4.9	10
	4.5	7.2
	6.20507	7.8
	5.75293	4.7
	6.49409	5.6
	5.7	3.6
	3.8	3.6
	4.2	8
	7.5	14.3
	4.7	4.2
	4.9	21
	9.3	10.1
	3.62203	5.5
	5.23598	7.3
	3.9082	6.4
	6.35155	7.66607
	4.81879	22.7092
	6.2	6.4306
	3.8	13.9111
	5	5.73098
	5.8	12.7855
	5.2	5.65918
	6.2	8.24631
	5.1	5.22855
	3.8	28.818
	3.6	10.0613
	3.81853	15.8572
	3.67752	18.8806
	5.7	3.75545
	3.9	15.8519
	3.8	5.52721
	3.63284	4.7
	4.43043	5.5
	3.6	9.6772
	6.3	3.92627
	10.2	6.33747
	5.3	3.69786
	5.7996	5.20373
	3.6	16.4704
	4.2	17.3013
	5.9	11.1303
	4.65475	26.0284
	8.57065	5.09856
	4.1	14.8751
	4.42831	6.52256
	7.8	8.12819
	4.6	4.2
	7	3.6
	3.6	6.3
	4.5	5.1
	4.03004	6
	4.5	4
	4.1	15.1
	4.1437	6.7
	3.57035	21.1
	5.35288	7.9
	8.8	15.7332
	4.45643	8.10453
	4.96275	7.90535
		3.80241
		7.57833
		27.971
		6.9116
		8.22538
		19.1605
		4.71376
		9.3072
		15.7024
		5.76156
		10.6543
		13.2418
		13.4024
		6.89707
		5.8
		4
		5
		5.5
		4.2
		4.3
		4.6
		5.6
		18.3
		10.9
		7.4
		17.5
		5.3
		15
		14.3
		10.2
		7.74648
		4.99989
		5.08766
		6.16859
		19.9133
		17.7387
		6.39532
		5.07012
		6.5152
		7.74047
		5.93734
		7.68518
		10.4477
		4.27589
		8.81795
		8.77887
		13.3394
		5.85326
		7.46704
		3.66765
		5.17644
		3.90182
		5.9
		5
		4.3
		5.3
		7.5
		7.8
		4.1
		4.1
		4.9
		4.3
		4.1
		5.3
		23.3
		3.7
		11.7
		24.7
		5.2
		11.9
		5.2
		4.8
		6.77003
		7.332
		3.62771
		7.44017
		4.26649
		4.81113
		6.65496
		11.3479
		5.12704
		7.67827
		3.7162
		3.6719
		12.5161
		6.47427
		4.82283
		5.17777
		6.93694
		7.15136
		8.83248
		5.63769
		4.69285
		3.67181
		7.26432
		7.17962
		6.26721
		18.3
		4.1
		13.6
		4.4
		7.1
		11
		7
		6.5
		4.6
		5.1
		6.8
		9.6
		17.3
		4
		5.5
		4.6
		14.1
		6.8
		7.22465
		23.1606
		4.35969
		9.05363
		9.68003
		6.16603
		5.76865
		4.89614
		4.8264
		8.38408
		5.85867
		6.08751
		18.1402
		6.01531
		8.54417
		4.72351
		11.6743
		3.93044
		7.21338
		4.78562
		7.90004
		3.78593
		7.93964
		14.1
		4.8
		9.4
		4.4
		9.7
		8.9
		3.9
		8.9
		8.3
		5.9
		4.7
		6.5
		4.5
		15.7
		6.1
		5.7
		9.7
		18.6
		3.7
		7.90882
		19.1319
		3.95135
		7.91383
		5.18487
		3.81535
		5.12439
		7.4443
		4.12024
		7.37002
		5.30354
		11.3787
		7.17284
		10.6233
		11.0373
		4.72936
		5.1
		4.1
		5.2
		4.30257
		3.67116
		6.96087
		11.8556
		8.74698
		19.5741
		14.8459
		11.1412
		4.62516
		5.2
		5.4
		12.6
		7.1
		4.04573
		7.36728
		14.218
		4.22149
		3.64408
		17.4321
		12.5704
		16.0009
		10.8033
		12.1506
		9.21701
		4.34881
		10.8646
		5.78717
		9.1
		13.5
		4
		17.1
		9
		9.3
		12.2
		4.25553
		7.86903
		3.95551
		5.79523
		5.81383
		4.40056
		9.66161
		10.5737
		6.20722
		7.74144
		5.94753
		8.13005
		13.5
		4.8
		5.6
		10.7
		12.3
		11.7
		7.5
		5.8
		4.58559
		5.3665
		8.62813
		4.20843
		6.2699
		3.95312
		6.12783
		6.12306
		4.69578
		5.71008
		11.1198
		4.81698
		3.90607
		7.11725
		4.49501
		4.80564
		4.75877
		4.30655
		8.99311
		8.8572
		4.48818
		4.43396
		7.4
		8
		5.5
		4.4
		6.7
		8.6
		8
		8.9
		3.9
		7.5
		18.1
		4.8
		5.1
		5.5
		4.06559
		3.74249
		5.44961
		6.63268
		13.3415
		11.6974
		5.60701
		4.87147
		6.3053
		9.80895
		5.79877
		9.63166
		8.9
		11
		12.8
		4.1
		7.1
		4.8
		4.8
		6.5
		7.1
		3.7
		3.6
		6.8
		10.5084
		12.5781
		3.93101
		9.47117
		6.8515
		3.72634
		8.92276
		9.21686
		9.46799
		6.59754
		4.7
		4.20636
		6.47241
		3.66827
		3.96721
		4.7
		9.1
		3.8
		4.1931
		4.67513
		6.32409
		4.3303
		12.3007
		6.41171
		3.91033
		6.9886
		6.46957
		7.6
		3.8
		5
		6
		10.6
		3.7
		4.49929
		5.70092
		4.8355
		3.88206
		5.87577
		5.75465
		5.60358
		4.96787
		4.41491
		10.2
		6.3
		7.1
		18.8
		5.2
		8.3
		5.87759
		12.4946
		14.447
		5.68226
		8.41756
		4.52983
		3.55707
		4.60868
		8.16026
		5.7
		5.3
		7.2
		8.1
		36.4
		7.7
		7.7
		10.8
		3.98866
		8.49673
		3.56017
		4.7554
		6.338
		7.70281
		5.81445
		3.65356
		12.6
		4.7
		10.5
		5.4
		4.7
		9.7
		4.20247
		3.55821
		4.03464
		11.8014
		6.60939
		8.7689
		7.2625
		4.10515
		4.5238
		8.92985
		6.52433
		6.73493
		5.1
		4.6
		5.9
		7.11801
		5.98607
		6.84161
		3.91192
		4.9
		3.7
		4.9
		11.1
		3.9
		3.96726
		3.95258
		17.0828
		7.74667
		5.23748
		4.14671
		11.3
		6.8
		6.9
		6.9
		3.59712
		3.68873
		6.89518
		3.89918
		3.88924
		7.50683
		5.3
		3.7
		3.7
		6.38462
		4.65869
		6.88369
		5.2
		8.71543
		3.93549
		4.3
		5.26894
		7.80559
		5.8
		7.61226
		3.60093
		4.05324
		3.6
		3.8
		4.1
		4.28141
		8.7376
		5.39626
		4.6
		4.1
		4.2
		6
		3.64115
		3.7696
		3.9704
		4
		9.4
		6.32237

## Sheet: Fig 2
Figure 2B Left ACx input-output matrix	0.738538	2.51988	2.57044	2.6048	2.24905	1.31923	1.51587	1.12981	0.930288	1.01298	1.46923	1.48606	1.16635	1.17115	0.373558	0.142788
	0.504404	1.89093	2.92637	2.29508	1.88221	1.72946	1.92232	1.50893	1.23458	0.997321	1.09286	1.78929	1.94643	0.741964	0.65	0.201786
	0.846803	0.941587	1.43884	1.41262	1.51408	2.93499	3.83533	3.23552	1.89756	1.27516	1.54376	1.98817	1.90666	2.75402	1.48548	0.799209
	0.780183	1.40864	1.79323	1.85992	2.39219	2.71251	2.70281	2.08465	1.6387	2.05457	2.32671	2.11281	2.06382	1.66902	1.2125	0.693876
	0.869	2.23664	2.5798	2.4022	2.2388	2.58418	2.30919	2.10288	1.48861	1.54208	1.54144	1.75082	2.04809	1.80805	1.46729	0.85262
	0.552068	2.31597	2.59608	2.3156	2.02188	2.2567	2.59798	2.25379	1.92708	1.75812	1.65565	2.17643	2.38859	2.22774	1.68713	0.990737
	0.480847	2.09614	3.85051	3.88636	3.53271	2.91342	2.08868	1.69259	1.94914	1.53315	1.58745	1.79797	1.94915	2.10388	1.6344	0.95691
	1.36999	3.59063	4.14386	3.324	4.25608	3.76193	3.3186	3.27215	3.44225	3.44631	3.17621	3.72473	4.01033	3.39887	2.37247	1.38043
	0.505692	1.89052	3.02164	2.51829	2.38028	2.66014	2.40807	2.35986	2.92601	3.47772	4.08234	4.44437	4.77345	5.29723	4.08521	3.13169
	0.283744	0.572038	0.933616	1.11143	1.77994	2.74732	3.07664	2.41711	2.79173	3.05349	4.71383	4.84701	5.31988	5.38649	5.06882	4.03564
Figure 2C Right ACx input-output matrix	1.48328	4.08654	5.05459	4.03369	3.63946	3.77417	4.05674	2.54879	2.12698	1.2911	0.826737	0.640211	0.842312	1.10152	1.20185	0.767461
	1.30834	3.48225	5.08456	6.71486	5.58393	5.26876	5.40141	5.26256	4.03964	3.45005	3.40935	2.34376	2.29748	2.55516	3.45694	2.12489
	1.05297	1.82964	3.04015	2.47385	3.49157	3.43466	4.81326	4.78974	2.31797	1.75012	2.38285	2.06021	2.26619	2.48883	2.91399	1.43123
	0.984045	1.52696	2.2094	2.4909	2.92987	3.7357	3.83977	2.55591	1.68779	1.91459	2.43656	2.18237	2.32267	2.08883	1.41956	0.665638
	1.03574	2.30416	2.3458	2.12041	2.43751	2.88813	3.04314	2.92979	2.13711	2.06164	1.47417	1.27219	1.50412	1.62071	0.999785	0.439297
	0.915706	3.08764	3.50714	3.07797	1.96197	2.28992	1.92688	1.7479	1.10121	1.11289	1.08945	0.964968	1.07034	1.13121	0.59356	0.377184
	0.865058	3.648	3.82823	3.11004	2.29213	2.1935	1.86863	1.57345	1.90297	1.51743	1.04759	0.912776	1.00203	1.17891	0.78493	0.348372
	0.312586	1.61151	1.39457	1.21273	1.26159	2.03552	1.89956	0.963313	0.720527	1.00348	1.64273	1.30596	2.45238	3.21709	2.14697	0.906408
	0.567533	0.695219	1.29483	2.27917	6.49433	5.98187	3.92781	2.58205	3.79727	5.16585	6.13192	5.53952	4.67372	3.22035	1.81931	0.717061
	0.347046	0.167841	0.346644	0.486823	1.75765	3.00678	2.66988	1.73956	1.85426	2.43356	2.64255	3.12471	2.92568	2.12505	1.65351	1.21032
Figure 2D Left ACx input-output 75th prctl	0	0	0	0	0	0	0	0	0	0	0	0	0	0	0	0
	0	0	2.92637	0	0	0	0	0	0	0	0	0	0	0	0	0
	0	0	0	0	0	2.93499	3.83533	3.23552	0	0	0	0	0	2.75402	0	0
	0	0	0	0	0	0	0	0	0	0	0	0	0	0	0	0
	0	0	0	0	0	0	0	0	0	0	0	0	0	0	0	0
	0	0	0	0	0	0	0	0	0	0	0	0	0	0	0	0
	0	0	3.85051	3.88636	3.53271	2.91342	0	0	0	0	0	0	0	0	0	0
	0	3.59063	4.14386	3.324	4.25608	3.76193	3.3186	3.27215	3.44225	3.44631	3.17621	3.72473	4.01033	3.39887	0	0
	0	0	3.02164	0	0	0	0	0	2.92601	3.47772	4.08234	4.44437	4.77345	5.29723	4.08521	3.13169
	0	0	0	0	0	0	3.07664	0	2.79173	3.05349	4.71383	4.84701	5.31988	5.38649	5.06882	4.03564
Figure 2E Right ACx input-output 75th prctl	0	4.08654	5.05459	4.03369	3.63946	3.77417	4.05674	0	0	0	0	0	0	0	0	0
	0	3.48225	5.08456	6.71486	5.58393	5.26876	5.40141	5.26256	4.03964	3.45005	3.40935	0	0	0	3.45694	0
	0	0	0	0	3.49157	3.43466	4.81326	4.78974	0	0	0	0	0	0	0	0
	0	0	0	0	0	3.7357	3.83977	0	0	0	0	0	0	0	0	0
	0	0	0	0	0	0	0	0	0	0	0	0	0	0	0	0
	0	3.08764	3.50714	3.07797	0	0	0	0	0	0	0	0	0	0	0	0
	0	3.648	3.82823	3.11004	0	0	0	0	0	0	0	0	0	0	0	0
	0	0	0	0	0	0	0	0	0	0	0	0	0	3.21709	0	0
	0	0	0	0	6.49433	5.98187	3.92781	0	3.79727	5.16585	6.13192	5.53952	4.67372	3.22035	0	0
	0	0	0	0	0	0	0	0	0	0	0	3.12471	0	0	0	0

## Sheet: Fig 3
Fig 3A middle panel map matrix	0	0	2	1	1	3	3	0				Fig 3B middle panel map matrix	8	3	7	11	9	7	3	3
Left ACx single cell example	2	0	2	1	1	2	2	2				Right ACx single cell example	3	4	7	19	10	18	4	3
	2	2	2	3	2	2	2	2					3	2	15	11	35	8	5	3
	0	0	0	0	0	0	0	0					4	5	3	4	4	5	2	4
	0	0	0	0	0	0	0	0					3	3	3	2	11	0	3	0
	0	0	0	0	0	0	0	0					0	2	0	0	0	1	0	0
	0	0	0	0	0	0	0	0					0	0	4	0	0	0	2	0
	0	0	0	0	0	0	0	0					0	0	0	0	0	0	0	0
	0	0	0	0	0	0	0	0					0	0	0	0	4	0	0	0
	0	0	0	0	0	0	0	0					0	0	0	0	0	0	0	0
	0	0	0	0	0	0	0	0					0	0	0	0	0	0	0	0
	0	0	0	0	0	0	0	0					0	0	0	0	0	0	0	0
	0	0	0	0	0	0	0	0					0	0	0	0	0	0	0	0
	0	0	0	0	0	0	0	0					0	0	0	0	0	0	0	0
	0	0	0	0	0	0	0	0					0	0	0	0	0	0	0	0
	0	0	0	0	0	0	0	0					0	0	0	0	0	0	0	0
Fig 3A right panel map matrix	1	1.85714	1.28571	0.571429	1	2.28571	2.28571	1.42857				Fig 3B right panel map matrix	3	1.25	2.125	3	6.375	2.375	2	1.25
Left ACx population	0.714286	1.14286	1.28571	1.42857	2.14286	2.14286	2.42857	2				Right ACx population	1.125	1.75	3.5	7	6.25	6.25	2	1.5
	2.28571	1.57143	1.42857	1.42857	1.71429	1.42857	2.14286	2.14286					2	2.375	5.25	5.25	10.375	4	3	2.5
	1	1.14286	0.428571	1.14286	2.71429	2.85714	1	2.14286					2.375	2.625	1.5	3.375	4.625	3.375	1.75	2.875
	1.28571	0.428571	0.714286	0.857143	3.14286	0.428571	1.28571	0					2.875	2.5	1.375	2.25	9.375	3.375	2.625	1.375
	0	0	0	0	0	0.857143	1.28571	1					0.125	0.875	0.375	1.875	2.25	1.75	0.75	1
	0.142857	0.428571	0.571429	0	0.571429	0.714286	1.42857	1.57143					1.125	0.625	2.875	0.625	1.5	0.25	1.625	0.125
	0.285714	0.428571	0.857143	0.142857	0.285714	0.571429	0	1.14286					0.875	0.75	0.5	0.625	0	0.25	0	0
	0.571429	0	0	0	0	0	0.142857	0					3	0	0.25	0	1.25	0	0	0
	0	0	0	0	0.142857	0	0.142857	0					0	0	0	0	0	0	0	0
	0	0	0	0	0	0	0	0					0	0	0.5	0	0	0	0.25	0
	0	0	0	0	0	0	0	0					0	0	0	0	0.125	0	0	0
	0	0	0	0	0.571429	0	0	0					0.5	0	0	0	0.25	0	0	0
	0	0.285714	0.142857	0.285714	0	0.428571	0	0					0	0	0	0	0	0	0	0
	0.428571	0	0.142857	0.428571	0	0	0	0					0	0	0.25	0	0	0	0.5	0
	0.428571	0.142857	0	0.285714	0	0	0	0					0	0	0	0	0	0	0	0
Fig 3D	Lhemi	Rhemi
Event duration	50	700
	175	900
	125	800
	130	900
	110	425
	75	425
	75	335
	80	450
	125	900
	100	425
	225	425
	175	800
	125	900
	75	400
	75	900
	150	600
	200	550
	125	475
	150	500
	125	499
	350	550
	450	625
	550	400
	50	275
	225	850
	250	425
	125	450
	800	900
	25	325
	25	100
	325	550
	25	225
	25	450
	225	350
	800	500
	1000	900
	800	700
	25	550
	75	700
	800	900
	800	625
	50	900
	700	1000
	75	1000
	400	1000
	210	900
	350	300
	300	650
	100	125
	250	100
	200	150
	175	175
	250	400
	150	175
	175	125
	200	150
	125	550
	175	700
	175	75
	50	150
	300	500
	150	1000
	175	1000
	200	1000
	150	900
	200	800
	175	850
	175	500
	225	100
	100	900
	200	200
	175	75
	250	200
	250	250
	125	125
	175	75
	125	150
	150	75
	100	75
	175	550
	125	475
	150	400
	350	350
	900	300
	500	300
	250	300
	1000	600
	1000	350
	500	200
	775	400
	400	375
	1000	200
	1000	100
	900	100
	750	225
	1000	50
	350	100
	1000	75
	800	150
	900	100
	1000	300
	1000	200
	1000	275
	250	100
	400	200
	275	100
	350	100
	75	350
	150	150
	100	100
	100	100
	100	100
	75	100
	75	250
	100	200
	75	175
	50	75
	50	225
	100	150
	100	150
	25	150
	50	100
	100	75
	100	175
	100	350
	100	175
	75	200
	50	150
	50	350
	50	900
	25	1000
	50	1000
	100	1000
	75	1000
	50	1000
	25	900
	100	1000
	100	1000
	125	725
	100	900
	100	900
	50	1000
	75	675
	75	1000
	50	600
	100	1000
	100	400
	75	900
	50	700
	100	500
	75	900
	75	1000
	75	900
	50	900
		900
		900
		1000
		1000
		900
		900
		600
		775
		800
		775
		800
		900
		300
		550
		800
		400
		700
		500
		650
		1000
		1000
		1000
		1000
		1000
		1000
		1000
		1000
		1000
		1000
		1000
		1000
		1000
		1000
		1000
		1000
		1000
		1000
		1000
		1000
		900
		1000
		1000
		1000
		1000
		1000
		1000
		1000
		1000

## Sheet: Fig 4 data
	dtbin (bin size in ms)	set (recording set)	hemisphere	n_spikes (total number of spikes from this neuron)	n_trials	mean_spikes (mean spike count across trials)	sd_spikes	Abin_est (estimated value of the parameter a after fitting the exponential decay)	tau_est (estimate of tau from exponential fit)	mse_lsq (MSE of least squares fit)	logtau_est	mse_mean	r2	bias_logtau	var_logtau -- Figure 4.E distribution variance used to fit the posterior	logtau_corrected	tau_corrected (unbiased tau estimate in ms) -- Figure 4.D, Y-axis in log scale; Figure 4.E distribution means used to fit the posterior	duration (trial length in ms)	firing_rate -- Figure 4.D, X-axis in log scale
ACx_data_1/ACxCalyx/20190904-001-016	20	1	left ACx	482	241	2	2.47656	0.0123069	82.2653	2.936e-07	4.40995	1.16681e-05	0.974834	-0.0084929	0.0659559	4.41844	82.9669	1540	1.2987
ACx_data_1/ACxCalyx/20081104-002	20	1	left ACx	83	185	0.448649	0.865279	0.00731633	8.76211	8.9e-09	2.17044	5.748e-07	0.984471	0.0434647	0.989206	2.12697	8.38942	1540	0.29133
ACx_data_1/ACxCalyx/20170903-001-019	20	1	left ACx	153	44	3.47727	2.4351	0.00785989	57.7724	1.3145e-06	4.05651	4.2274e-05	0.968905	-0.0351672	0.620858	4.09168	59.8403	1540	2.25797
ACx_data_1/ACxCalyx/20170903-001-017	20	1	left ACx	244	82	2.97561	2.17151	0.00802104	28.0252	3.885e-07	3.3331	1.99709e-05	0.980545	-0.0652342	0.459651	3.39834	29.9143	1540	1.93221
ACx_data_1/ACxCalyx/20080930-002	20	1	left ACx	467	144	3.24306	2.81168	0.00156135	1155.47	7.648e-07	7.05226	2.17001e-05	0.964756	0.229239	2.24896	6.82302	918.757	1540	2.10588
ACx_data_1/ACxCalyx/20191010-005	20	1	left ACx	170	279	0.609319	1.29528	0.00641046	12.2945	2.65e-08	2.50915	2.8884e-06	0.990829	-0.109964	0.230011	2.61912	13.7236	1540	0.395662
ACx_data_1/ACxCalyx/20100428-001	20	1	left ACx	228	108	2.11111	1.77908	0.00114097	235.534	2.328e-07	5.46186	1.14552e-05	0.97968	-0.0343966	1.22107	5.49625	243.777	1540	1.37085
ACx_data_1/ACxCalyx/20200107-009-003	20	1	left ACx	231	240	0.9625	1.54251	0.00070394	239.537	3.11e-08	5.47871	2.1288e-06	0.985406	-0.0384287	0.205645	5.51714	248.921	1540	0.625
ACx_data_1/ACxCalyx/20200108-008-002	20	1	left ACx	1220	144	8.47222	3.49814	0.00154069	520.193	2.5683e-06	6.2542	0.000148133	0.982662	0.226972	5.70255	6.02723	414.564	1540	5.50144
ACx_data_1/ACxCalyx/20170909-007_file001	20	1	left ACx	429	144	2.97917	2.73917	0.000932941	53678.6	4.502e-07	10.8908	1.91966e-05	0.976546	-0.689389	5.21532	11.5802	106955	1540	1.93452
ACx_data_1/ACxCalyx/20170909-010	20	1	left ACx	304	92	3.30435	4.52767	0.0156892	150.257	1.2575e-06	5.01235	3.61077e-05	0.965174	-0.0541652	0.130085	5.06651	158.62	1540	2.14568
ACx_data_2/ACxCalyx/20190918-xxx999-001-004	20	2	left ACx	397	123	3.22764	2.93875	0.00245107	409.642	4.206e-07	6.01528	2.1214e-05	0.980173	-0.0791406	0.454755	6.09442	443.379	1540	2.09587
ACx_data_3/ACxCalyx/20200717-xxx999-002-001	20	3	left ACx	79	64	1.23438	3.08474	0.00241496	657.445	9.743e-07	6.48836	9.0417e-06	0.892247	-0.129493	1.83877	6.61785	748.338	1540	0.801542
ACx_data_3/ACxCalyx/20200721-xxx999-001-002	20	3	left ACx	307	204	1.5049	1.40547	0.00153798	109.562	6.86e-08	4.69649	5.596e-06	0.987737	-0.0255595	0.305364	4.72205	112.398	1540	0.977209
ACx_data_3/ACxCalyx/20200721-xxx999-002-001	20	3	left ACx	434	203	2.13793	2.26918	0.012391	34.5346	2.568e-07	3.54196	1.6805e-05	0.984721	-0.0120978	0.0551768	3.55406	34.9549	1540	1.38827
ACx_data_3/ACxCalyx/20200718-xxx999-001-001	20	3	left ACx	255	76	3.35526	2.74568	0.00106697	137403	8.911e-07	11.8307	2.37058e-05	0.962411	-1.95319	7.54318	13.7839	968842	1540	2.17874
ACx_data_3/ACxCalyx/20200720-xxx999-001-002	20	3	left ACx	669	120	5.575	2.90945	0.0120072	127.861	6.163e-06	4.85094	0.000104261	0.940889	-0.0189589	0.116121	4.8699	130.308	1540	3.62013
ACx_data_3/ACxCalyx/20200721-xxx999-002-002	20	3	left ACx	206	89	2.31461	2.30905	0.0103719	37.8394	7.127e-07	3.63335	1.71085e-05	0.958341	-0.0453366	0.150797	3.67869	39.5944	1540	1.50299
ACx_data_3/ACxCalyx/20200720-xxx999-001-001	20	3	left ACx	433	114	3.79825	2.80701	0.00605681	138.511	9.178e-07	4.93095	4.16524e-05	0.977965	-0.0365505	0.161341	4.9675	143.668	1540	2.46639
ACx_data_3/ACxCalyx/20200721-xxx999-001-001	20	3	left ACx	214	120	1.78333	1.75463	0.00211299	124.734	8.18e-08	4.82619	8.2627e-06	0.990096	-0.0545822	0.31353	4.88077	131.732	1540	1.15801
ACx_data_3/ACxCalyx/20200720-xxx999-005-003	20	3	left ACx	254	81	3.1358	3.63577	0.00184829	168580	7.196e-07	12.0352	2.29889e-05	0.9687	-1.82791	6.11613	13.8631	1.04872e+06	1540	2.03624
ACx_data_3/ACxCalyx/20200718-xxx999-001-002	20	3	left ACx	557	164	3.39634	2.9257	0.00132016	2668.07	8.378e-07	7.88911	2.51939e-05	0.966745	0.766568	4.32341	7.12254	1239.6	1540	2.20542
ACx_data_1/ACxThelo/20180322-f006	20	1	right ACx	1753	141	12.4326	15.0667	0.216111	89.2814	0.000226551	4.49179	0.00231752	0.902244	-0.035669	0.0443398	4.52746	92.5234	1540	8.07313
ACx_data_1/ACxThelo/20171205-f007	20	1	right ACx	853	311	2.74277	3.57655	0.00277236	835.069	1.848e-07	6.72751	1.65759e-05	0.988852	0.0137784	0.138406	6.71374	823.642	1540	1.78102
ACx_data_1/ACxThelo/20171204-f010	20	1	right ACx	141	246	0.573171	0.782938	1.67651e-05	1412.94	4.1e-09	7.25343	7.05e-07	0.994176	0.466834	14.688	6.78659	885.889	1540	0.372189
ACx_data_1/ACxThelo/20180219-f014	20	1	right ACx	1031	212	4.86321	3.36065	0.142454	11.0883	1.8628e-06	2.40589	0.000158067	0.988215	-0.0454451	0.0610968	2.45134	11.6038	1540	3.15793
ACx_data_1/ACxThelo/20171208-f016	20	1	right ACx	952	222	4.28829	5.71556	0.010166	416.115	4.5088e-06	6.03096	0.000215905	0.979117	-0.0405506	0.0817746	6.07151	433.336	1540	2.7846
ACx_data_1/ACxThelo/20171205-f002	20	1	right ACx	328	60	5.46667	4.9522	0.0193827	159.866	3.0353e-06	5.07433	0.000102138	0.970283	-0.0839896	0.263293	5.15832	173.873	1540	3.54978
ACx_data_1/ACxThelo/20171114-d003-f004	20	1	right ACx	369	108	3.41667	2.3685	0.00059814	54864.7	5.11e-07	10.9126	2.40648e-05	0.978765	-1.64669	8.35318	12.5593	284736	1540	2.21861
ACx_data_1/ACxThelo/20180309-f005	20	1	right ACx	5231	323	16.195	11.1654	0.260545	66.3798	0.000172849	4.19539	0.00369248	0.953189	-0.0052662	0.0147101	4.20066	66.7303	1540	10.5163
ACx_data_1/ACxThelo/20171208-f015	20	1	right ACx	314	81	3.87654	4.6081	0.0106734	210.123	6.3031e-06	5.34769	0.000193017	0.967344	-0.0567032	0.203627	5.4044	222.382	1540	2.51724
ACx_data_1/ACxThelo/20180219-f017	20	1	right ACx	11164	1489	7.49765	7.82779	0.0254391	246.693	2.6323e-06	5.50815	0.000403556	0.993477	-0.00952937	0.0102587	5.51767	249.055	1540	4.8686
ACx_data_2/ACxThelo/20171120-f003	20	2	right ACx	233	83	2.80723	3.35122	0.0108383	90.6973	1.6009e-06	4.50753	2.63528e-05	0.93925	-0.0326515	0.160751	4.54018	93.7076	1540	1.82288
ACx_data_2/ACxThelo/20171208-f011	20	2	right ACx	1691	126	13.4206	5.11993	0.00268764	797429	1.54664e-05	13.5891	0.000295186	0.947604	-3.98917	8.27659	17.5783	4.30693e+07	1540	8.7147
ACx_data_2/ACxThelo/20200116-xxx999-005	20	2	right ACx	251	142	1.76761	4.67173	0.0048055	693.235	2.7143e-06	6.54137	3.77159e-05	0.928032	-0.0148683	0.397301	6.55624	703.619	1540	1.1478
ACx_data_2/ACxThelo/20171208-f018	20	2	right ACx	422	139	3.03597	3.22223	0.00138353	129813	4.211e-07	11.7739	1.8657e-05	0.977432	-1.28414	4.45631	13.058	468828	1540	1.97141
ACx_data_3/ACxThelo/20180301f006	20	3	right ACx	3047	754	4.04111	3.96862	0.0142185	49.9925	1.191e-06	3.91187	5.9167e-05	0.97987	-0.0137039	0.0128766	3.92558	50.6824	1540	2.6241
ACx_data_3/ACxThelo/20200710-xxx999-004-002	20	3	right ACx	289	96	3.01042	6.2635	0.0141465	405.93	6.6857e-06	6.00618	5.52394e-05	0.878968	-0.151705	0.219013	6.15789	472.428	1540	1.95482
ACx_data_3/ACxThelo/20180329f005	20	3	right ACx	5671	840	6.75119	3.93344	0.00198685	208231	2.059e-06	12.2464	0.000109735	0.981236	-1.55591	3.09855	13.8023	986887	1540	4.38389
ACx_data_3/ACxThelo/20200708-xxx999-003-003	20	3	right ACx	671	88	7.625	9.97965	0.0328995	385.958	4.29318e-05	5.95573	0.000542707	0.920893	-0.102234	0.189526	6.05796	427.503	1540	4.9513
ACx_data_3/ACxThelo/20180322f012	20	3	right ACx	2011	245	8.20816	10.8171	0.0252047	1208.84	6.971e-06	7.09741	0.000316592	0.977981	-0.0180508	0.118847	7.11547	1230.86	1540	5.32998
ACx_data_3/ACxThelo/20200115-xxx999-004-001	20	3	right ACx	245	120	2.04167	1.87597	0.00076273	250.27	1.208e-07	5.52254	9.0594e-06	0.986665	-0.119217	1.73578	5.64176	281.958	1540	1.32576
ACx_data_3/ACxThelo/20180219f016	20	3	right ACx	3405	271	12.5646	6.05977	0.0301742	114.826	1.00097e-05	4.74342	0.000468647	0.978641	0.0108154	0.0799031	4.7326	113.591	1540	8.15882
ACx_data_3/ACxThelo/20180219f012	20	3	right ACx	1171	241	4.85892	8.18617	0.0176974	787.713	1.778e-06	6.66913	8.17488e-05	0.978251	-0.0712858	0.107125	6.74042	845.915	1540	3.15514
ACx_data_3/ACxThelo/20171205f009	20	3	right ACx	1829	123	14.8699	5.44565	0.00126723	386357	3.969e-05	12.8645	0.000696888	0.943047	-3.56327	11.1161	16.4278	1.363e+07	1540	9.65579

## Sheet: Sup Fig 1
Lhemi In vitro Data
Firing Rate (FI Curves)
Inj Current	AA1	AA2	AA3	AA4	AA5	AA6	AA7	AA8	AA9	AA10	Pop Averages	StDev	SEM
-0.1	0	0	0	0	0	0	0	0	0	0	0	0	0
-0.05	0	0	0	0	0	0	0	0	0	0	0	0	0
0	0	0	0	0	0	0	0	0	0	0	0	0	0
0.05	0	0	0	0	0	0	0	0	0	0	0	0	0
0.1	0	0	0	0	0	0	10.4822	0	11.378	0	2.18602	4.37662	1.38401
0.15	8.31947	0	5.39957	4.70146	0	0	15.1515	0	17.925	0	5.1497	6.37301	2.01532
0.2	13.9276	8.63558	11.1607	10.582	0	3.57526	18.5529	0	21.8743	0	8.83083	7.4882	2.36798
0.25	17.7936	26.9542	15.3374	13.5501	2.17297	13.0719	18.4843	3.92773	23.5904	22.7552	15.7638	7.64207	2.41664
0.3	18.4162	43.4783	16.4474	15.2672	10.2145	17.0358	11.274	37.037	24.9334	37.0716	23.1175	11.3062	3.57532
0.4	21.1416	56.8182	15.6006	16.129	16.8634	20.4082	15.2672	55.8659	36.5429	47.1446	30.1782	16.3846	5.18125
0.5	20.4082	73.5294	31.8471	16.8067	22.1239	20.79	36.63	76.9231	38.6339	61.3875	39.908	21.5289	6.80802
Current-Voltage Curves (IV Curves) (was only recorded up until the first current pulse that induced firing)
I(inj)	AA1	AA2	AA3	AA4	AA5	AA6	AA7	AA8	AA9	AA10	Pop Averages	StDev	SEM
-0.1	-21.7178	-18.9012	-13.5817	-20.7668	-7.8615	-22.5939	-16.3601	-17.9581	-30.9834	-13.3823	-18.4107	5.97161	1.88839
-0.05	-15.6219	-10.5507	-9.97314	-14.7413	-5.7243	-16.0258	-12.3361	-11.9695	-21.4844	-11.0183	-12.9445	4.05638	1.28274
0	-8.36438	-5.62115	-5.64691	-8.2724	-3.1552	-8.09271	-7.75482	-6.47229	-9.9718	-8.3618	-7.17135	1.85553	0.586769
0.05	-0.389771	1.67993	-0.675598	-0.418762	0.3688	-0.310974	2.62195	-0.629272	-3.3892	3.4573	0.23144	1.84427	0.583208
0.1	11.1262	5.47131	7.54596	9.64972	3.5806	8.91229		7.40259		8.953	7.83021	2.24981	0.795427
0.15		10.57			7.9622	20.3785		14.5521		17.0945	14.1115	4.4435	1.98719
0.2					13.3423			21.0942		25.1766	19.871	4.90814	2.83372
0.25
0.3
0.4
0.5
Rhemi in Vitro Data
Firing Rate
Inj Current	AA1	AA2	AA3	AA4	AA5	AA6	AA7	AA8	AA9	AA10	Pop Averages	StDev	SEM
-0.1	0	0	0	0	0	0	0	0	0	0	0	0	0
-0.05	0	0	0	0	0	0	0	0	0	0	0	0	0
0	0	0	0	0	0	0	0	0	0	0	0	0	0
0.05	0	0	0	0	0	0	0	0	0	0	0	0	0
0.1	11.5607	0	0	0	0	0	0	0	0	0	1.15607	3.46821	1.09674
0.15	17.7936	0	0	0	0	0	4.63392	0	0	0	2.24275	5.36457	1.69643
0.2	22.2222	0	21.9298	5.1467	4.6361	5.8514	6.035	0	0	0	6.58212	8.12491	2.56932
0.25	29.7619	16.5837	51.0204	10.5152	11.1483	12.2549	5.81734	0	0	5.47046	14.2572	14.7648	4.66904
0.3	29.8507	32.1543	80.6452	13.1752	13.8122	16	6.58328	0	4.59982	11.8624	20.8683	22.1344	6.99952
0.4	31.0559	52.6316	86.9565	14.8148	16.2075	18.7617	22.9885	2.5641	4.87329	17.7305	26.8584	24.0615	7.60891
0.5	28.7356	68.9655	107.527	16.0772	17.6367	19.7628	26.738	6.101	6.9735	19.4932	31.801	30.285	9.57695
Current-Voltage Curves (IV Curves) (was only recorded up until the first current pulse that induced firing)
I(inj)	AA1	AA2	AA3	AA4	AA5	AA6	AA7	AA8	AA9	AA10	Pop Averages	St Dev	SEM
-0.1	-27.7534	-16.6123	-19.5453	-17.5898	-13.2437	-16.1741	-22.3831	-8.5629	-16.8875	-12.9401	-17.1692	5.03762	1.59304
-0.05	-19.0344	-13.4683	-14.4444	-12.5161	-9.4689	-12.7457	-16.3893	-6.0335	-9.18781	-9.25195	-12.254	3.66773	1.15984
0	-11.1918	-7.1418	-7.8804	-6.7218	-5.2374	-7.0508	-8.51019	-3.219	-4.81274	-4.73566	-6.65016	2.16373	0.684231
0.05	-1.1592	1.2273	-0.3798	-0.5648	-0.2635	0.5542	-0.797241	-0.1611	0.380981	0.700012	-0.0463148	0.704634	0.222825
0.1		9.0344	10.2982	8.0521	5.897	7.4082	14.366	3.6235	5.79077	4.97046	7.71562	3.05755	1.01918
0.15		17.1281	22.3393	18.0289	13.8726	17.2957		7.4939	12.1353	11.9885	15.0353	4.29705	1.51924
0.2		25.0753						11.5325	19.4336		18.6805	5.55441	3.20684
0.25
0.3
0.4
0.5
Vrest
	Lhemi	Rhemi
	-69.8813	-74.6943
	-63.6196	-83.7651
	-70.7231	-80.1934
	-73.2651	-77.4048
	-70.353	-68.2246
	-73.5537	-83.5884
	-59.4907	-50.3135
	-63.2778	-78.4374
	-73.978	-77.5107
	-84.4814	-66.5273
	-80	-70
	-77	-76
	-72	-73
	-74	-77
	-68	-72
	-83	-72.5
	-80	-74
	-80	-72
	-72	-70
	-80	-80
	-78	-75
	-58	-77
	-73	-75
	-73	-70
	-74	-70
	-74	-66
	-77	-68
	-80	-72
Average	-73.4151	-73.22
std	6.58916	6.50414
sem	1.24523	1.22917
